# Supplementary material for: DNA methylation remodeling in temozolomide resistant recurrent glioblastoma: comparing epigenetic dynamics in vitro and in vivo
Source: J Transl Med. 2025 Jul 10;23:779. doi: 10.1186/s12967-025-06767-x (PMC12247454; doi:10.1186/s12967-025-06767-x)
Supplement: Supplementary file 3 — Supplementary material 3. [file 12967_2025_6767_MOESM3_ESM.xlsx]

## Sheet: Foglio1
hypermethylated genes in clones
Gene	cgid	mean.C	mean.N	mean.diff	diffmeth.p.val	start	end
AACS	cg13348062	0.972226601	0.950623805	0.021602796	0.015519027	125065434	125143333
AACS	cg00752630	0.96432203	0.933608621	0.030713409	0.007464163	125065434	125143333
AACS	cg06413794	0.944638322	0.897082203	0.04755612	0.016754482	125065434	125143333
AACS	cg25074270	0.950786657	0.830174275	0.120612382	0.000965327	125065434	125143333
ABAT	cg17395119	0.118422469	0.070418976	0.048003493	0.044636637	8674596	8784575
ABAT	cg12247200	0.209441928	0.076435769	0.133006159	0.037476457	8674596	8784575
ABAT	cg09410453	0.532587373	0.366683655	0.165903718	0.03164127	8674596	8784575
ABCA3	cg22470047	0.928356962	0.887226939	0.041130023	0.022823286	2275881	2340746
ABCA3	cg09481056	0.70272232	0.572650255	0.130072065	0.026403281	2275881	2340746
ABCA3	cg07753939	0.901444972	0.763340087	0.138104885	0.006453253	2275881	2340746
ABCA3	cg07301574	0.753874075	0.609515427	0.144358648	0.009060229	2275881	2340746
ABCA3	cg17405470	0.509554509	0.353615674	0.155938835	0.021724894	2275881	2340746
ABCA3	cg20750598	0.777325338	0.614394922	0.162930416	0.008238189	2275881	2340746
ABCB5	cg01914153	0.389397169	0.244941977	0.144455192	0.025324677	20615667	20777038
ABCB5	cg19169288	0.533373984	0.31905756	0.214316424	0.025412328	20615667	20777038
ABCB5	cg23605722	0.408186137	0.153035451	0.255150686	0.000522104	20615667	20777038
ABCB5	cg25840822	0.437681323	0.169130475	0.268550848	0.002403094	20615667	20777038
ABCC11	cg04595653	0.022769363	0.007794232	0.014975131	0.039666767	48165773	48247568
ABCC11	cg13463573	0.935030344	0.886600761	0.048429584	0.012996962	48165773	48247568
ABCC11	cg23815544	0.93349396	0.881015907	0.052478052	0.012735554	48165773	48247568
ABHD11	cg14534967	0.030801458	0.019297425	0.011504033	0.034848644	73736094	73738852
ABHD11	cg24614218	0.966539481	0.919824701	0.046714781	0.009909502	73736094	73738852
ABHD12	cg12124722	0.955746189	0.923104494	0.032641695	0.049573075	25294742	25390835
ABI1	cg06837842	0.885969132	0.801057644	0.084911488	0.012420497	26746593	26861087
ABI1	cg02731387	0.929616039	0.823239805	0.106376234	0.011082873	26746593	26861087
ABI1	cg07041723	0.835405648	0.719574506	0.115831142	0.015897171	26746593	26861087
ABI1	cg01433488	0.536143351	0.268272261	0.26787109	0.033532775	26746593	26861087
ABLIM1	cg13536866	0.153116832	0.067916313	0.085200519	0.02675184	114431112	114768061
ABLIM1	cg04853616	0.128244399	0.03970841	0.088535989	0.007799364	114431112	114768061
ABLIM1	cg04055345	0.106970163	0.007748013	0.09922215	0.042365148	114431112	114768061
ABLIM1	cg00996058	0.736515513	0.635615237	0.100900276	0.046923685	114431112	114768061
ABLIM1	cg12614090	0.218522501	0.112066057	0.106456445	0.003062493	114431112	114768061
ABLIM1	cg24760869	0.344033275	0.233764443	0.110268832	0.032214605	114431112	114768061
ABLIM1	cg07317843	0.883088564	0.772526762	0.110561802	0.011896295	114431112	114768061
ABLIM1	cg08458353	0.208620041	0.084836852	0.123783189	0.011174183	114431112	114768061
ABLIM1	cg08842790	0.315659219	0.185314203	0.130345016	0.030766376	114431112	114768061
ABLIM1	cg16726772	0.284220274	0.143861773	0.140358501	0.049174475	114431112	114768061
ABLIM1	cg22675911	0.771064272	0.600866876	0.170197397	0.008664512	114431112	114768061
ABLIM1	cg22415932	0.486355578	0.286260628	0.200094951	0.007960014	114431112	114768061
ABLIM2	cg08049745	0.880817934	0.789050673	0.091767261	0.046904619	7965310	8158832
ABLIM2	cg21169001	0.220242795	0.118138682	0.102104113	0.04265653	7965310	8158832
ABLIM2	cg25795606	0.360897479	0.256883708	0.104013771	0.04997677	7965310	8158832
ABLIM2	cg17972100	0.17305435	0.062062638	0.110991713	0.006230908	7965310	8158832
ABLIM2	cg07296849	0.147925222	0.034496698	0.113428524	0.002207613	7965310	8158832
ABLIM2	cg24054700	0.174363333	0.054449609	0.119913724	0.001939344	7965310	8158832
ABLIM2	cg01936091	0.902060219	0.770825693	0.131234526	0.001395109	7965310	8158832
ABLIM2	cg08901704	0.580695855	0.445846459	0.134849395	0.042494996	7965310	8158832
ABLIM2	cg15948795	0.94012306	0.794281795	0.145841265	0.000554899	7965310	8158832
ABLIM2	cg10363284	0.370388685	0.201057624	0.169331061	0.04336449	7965310	8158832
ABLIM2	cg19999342	0.662847394	0.48839245	0.174454944	0.018389682	7965310	8158832
ABLIM2	cg07136035	0.296592588	0.11942987	0.177162719	0.001028921	7965310	8158832
ABR	cg08034025	0.047534499	0.013201129	0.03433337	0.049527903	1003519	1229738
ABR	cg25964338	0.95237947	0.89681538	0.055564089	0.004199161	1003519	1229738
ABR	cg05825400	0.913788816	0.850968053	0.062820763	0.026429781	1003519	1229738
ABR	cg06721435	0.863933088	0.776530562	0.087402527	0.023364433	1003519	1229738
ABR	cg05473829	0.198185045	0.090996463	0.107188582	0.009713407	1003519	1229738
ABR	cg00199027	0.589783952	0.472275272	0.117508681	0.039642183	1003519	1229738
ABR	cg06767314	0.736949033	0.570568018	0.166381014	0.008717136	1003519	1229738
ABTB2	cg08401725	0.01614306	0.006733858	0.009409201	0.016471161	34150987	34358010
ABTB2	cg26061396	0.93568527	0.848193271	0.087491999	0.002073815	34150987	34358010
ABTB2	cg10885779	0.899400065	0.809277147	0.090122918	0.029021123	34150987	34358010
ABTB2	cg08663298	0.425020479	0.300658443	0.124362036	0.036031081	34150987	34358010
ACKR2	cg26124860	0.1048067	0.040565916	0.064240784	0.040564029	42804752	42887974
ACKR2	cg09410862	0.471761824	0.322703428	0.149058396	0.04572622	42804752	42887974
ACKR2	cg00808932	0.538768162	0.377501966	0.161266197	0.037366252	42804752	42887974
ACOX3	cg18631798	0.961737989	0.934995297	0.026742693	0.033118782	8366282	8440723
ACOX3	cg18502306	0.955839912	0.921028194	0.034811717	0.019801574	8366282	8440723
ACOX3	cg12078092	0.834506814	0.75649758	0.078009233	0.038682592	8366282	8440723
ACOXL	cg05004014	0.048993791	0.013016779	0.035977012	0.003256691	110732539	111120610
ACOXL	cg15083288	0.121886146	0.022811621	0.099074525	0.014919615	110732539	111120610
ACOXL	cg25973537	0.231436185	0.104990342	0.126445843	0.047138267	110732539	111120610
ACOXL	cg07097354	0.446838575	0.290542741	0.156295834	0.043863342	110732539	111120610
ACOXL	cg00458295	0.244875728	0.065134597	0.179741131	0.012928556	110732539	111120610
ACOXL	cg05207710	0.845862004	0.662091295	0.183770709	0.002774799	110732539	111120610
ACOXL	cg13185239	0.46260694	0.275049573	0.187557368	0.029297089	110732539	111120610
ACOXL	cg23282417	0.224074226	0.020999113	0.203075113	0.000971224	110732539	111120610
ACOXL	cg19351143	0.374472472	0.138413208	0.236059263	0.006671388	110732539	111120610
ACSF3	cg26565884	0.976611227	0.947524698	0.029086529	0.016343537	89088375	89164121
ACSF3	cg02441474	0.964086377	0.907455728	0.056630649	0.00328408	89088375	89164121
ACSF3	cg11733238	0.85524193	0.737195596	0.118046334	0.013228793	89088375	89164121
ACSF3	cg08653945	0.868360239	0.748902401	0.119457838	0.033324332	89088375	89164121
ACSL1	cg03498175	0.97834742	0.948495844	0.029851575	0.001758717	184755595	184826818
ACSL1	cg18182820	0.963642775	0.930590665	0.03305211	0.008199521	184755595	184826818
ACSL1	cg27571769	0.914443083	0.85759666	0.056846423	0.020265569	184755595	184826818
ACSL1	cg19487718	0.767421238	0.676920413	0.090500825	0.038726952	184755595	184826818
ACSL1	cg17367495	0.861606362	0.769963511	0.09164285	0.026347244	184755595	184826818
ACSL1	cg09468267	0.894332752	0.80234985	0.091982901	0.013790221	184755595	184826818
ACSS3	cg27076591	0.302846071	0.177561212	0.125284859	0.028938393	80936414	81261210
ACSS3	cg19981475	0.238704004	0.087184918	0.151519086	0.00415978	80936414	81261210
ACSS3	cg19347790	0.850647001	0.696043795	0.154603207	0.006533692	80936414	81261210
ACSS3	cg00814614	0.308431209	0.138792334	0.169638875	0.004734148	80936414	81261210
ACSS3	cg27553933	0.442139024	0.23162483	0.210514194	0.004834046	80936414	81261210
ACSS3	cg26807367	0.457726495	0.242289296	0.215437199	0.02293495	80936414	81261210
ACTN2	cg20282303	0.969708809	0.931997303	0.037711506	0.042897471	236664141	236764631
ACTN2	cg27607645	0.711748553	0.589958253	0.121790299	0.040294631	236664141	236764631
ACTN2	cg11880074	0.358984583	0.217598278	0.141386305	0.025835893	236664141	236764631
ACTN4	cg03311836	0.925622136	0.869467583	0.056154554	0.034837783	38647649	38731589
ACTR3C	cg00487984	0.948158384	0.878703959	0.069454425	0.006345714	150243916	150323725
ACTR3C	cg19458088	0.696668051	0.58262497	0.114043081	0.037131496	150243916	150323725
ACTR3C	cg06158589	0.607259054	0.477411907	0.129847146	0.048157904	150243916	150323725
ACTR3C	cg10577375	0.721006978	0.510076987	0.210929991	0.020269126	150243916	150323725
ACTRT3	cg06634950	0.942324608	0.893588806	0.048735802	0.024117107	169766921	169769561
ADAM12	cg23744559	0.967352778	0.94344537	0.023907408	0.041447117	126012381	126388477
ADAM12	cg20496568	0.96687938	0.924793361	0.042086019	0.026881098	126012381	126388477
ADAM12	cg02644858	0.963906884	0.903577463	0.060329421	0.00086143	126012381	126388477
ADAM12	cg21655453	0.813470609	0.740493762	0.072976847	0.049062918	126012381	126388477
ADAMTS10	cg19662846	0.159860753	0.08514734	0.074713413	0.045674431	8580240	8610735
ADAMTS10	cg12085570	0.738123651	0.640054348	0.098069303	0.044324545	8580240	8610735
ADAMTS10	cg15503625	0.300315566	0.178499372	0.121816194	0.048693809	8580240	8610735
ADAMTS10	cg22983083	0.22336973	0.091217524	0.132152206	0.014325317	8580240	8610735
ADAMTS17	cg13849749	0.071264754	0.014504471	0.056760283	0.012529806	99971437	100342005
ADAMTS17	cg09939229	0.954528256	0.894980854	0.059547402	0.002073627	99971437	100342005
ADAMTS17	cg16954223	0.086021607	0.020762602	0.065259005	0.032913567	99971437	100342005
ADAMTS17	cg19971025	0.123117797	0.048216986	0.074900811	0.041630475	99971437	100342005
ADAMTS17	cg00764364	0.104631357	0.011724523	0.092906834	0.009595457	99971437	100342005
ADAMTS17	cg00149679	0.131543446	0.037782534	0.093760913	0.009504118	99971437	100342005
ADAMTS17	cg03534208	0.190705915	0.09572165	0.094984265	0.038947093	99971437	100342005
ADAMTS17	cg20993253	0.30553423	0.169401879	0.136132351	0.013377344	99971437	100342005
ADAMTS17	cg13144432	0.409496702	0.269691096	0.139805606	0.021948568	99971437	100342005
ADAMTS17	cg05404715	0.612889825	0.470705863	0.142183962	0.010386411	99971437	100342005
ADAMTS17	cg01757121	0.538594836	0.308289115	0.230305721	0.001373422	99971437	100342005
ADAMTS18	cg08751108	0.886327516	0.821643926	0.064683589	0.046377983	77247813	77435034
ADAMTS18	cg00866321	0.491900877	0.343394196	0.14850668	0.03789987	77247813	77435034
ADAMTS18	cg01207437	0.354804545	0.202643999	0.152160546	0.043661394	77247813	77435034
ADAMTS18	cg08676614	0.904805999	0.731274487	0.173531512	0.010667174	77247813	77435034
ADAMTS18	cg03238797	0.305128793	0.070877653	0.23425114	4.4e-05	77247813	77435034
ADAMTS2	cg16097069	0.980595086	0.922271396	0.05832369	0.004451189	179110853	179345461
ADAMTS2	cg25930161	0.390959108	0.289253339	0.101705768	0.04270245	179110853	179345461
ADAMTS2	cg16534508	0.561046441	0.438780245	0.122266196	0.044631452	179110853	179345461
ADAMTS2	cg21901223	0.570854804	0.445251243	0.125603561	0.028406043	179110853	179345461
ADAMTS2	cg10843796	0.562837419	0.404555551	0.158281868	0.02805988	179110853	179345461
ADAMTS2	cg18487598	0.34803083	0.186006477	0.162024353	0.008393937	179110853	179345461
ADAMTS2	cg21607137	0.420917224	0.250425297	0.170491928	0.033343225	179110853	179345461
ADAMTS2	cg19096358	0.387730537	0.199678112	0.188052425	0.000943586	179110853	179345461
ADAMTS2	cg02019119	0.572658968	0.364052365	0.208606603	0.02324281	179110853	179345461
ADAMTS9	cg11313025	0.132276175	0.074442433	0.057833741	0.023167808	64515654	64688000
ADAMTS9	cg05870170	0.167913211	0.078931506	0.088981705	0.006302359	64515654	64688000
ADAMTS9	cg09080160	0.281273401	0.182977235	0.098296166	0.015853832	64515654	64688000
ADAMTS9	cg07777540	0.26129295	0.1527359	0.10855705	0.045634823	64515654	64688000
ADAMTS9	cg05668317	0.194992897	0.083495654	0.111497242	0.026810047	64515654	64688000
ADAMTS9	cg22118297	0.607238114	0.423641821	0.183596293	0.029693772	64515654	64688000
ADAMTS9-AS1	cg01546203	0.54247412	0.377373828	0.165100292	0.016280307	64561322	64592757
ADAMTS9-AS1	cg14187266	0.418365068	0.24273789	0.175627178	0.001772141	64561322	64592757
ADAMTS9-AS1	cg19626719	0.484130735	0.285305968	0.198824767	0.003365086	64561322	64592757
ADAMTS9-AS2	cg21938436	0.189682525	0.069589977	0.120092547	0.019171655	64684909	65053439
ADAMTSL3	cg01738854	0.101479109	0.025255348	0.076223761	0.002779292	83654088	84039842
ADAMTSL3	cg16073460	0.179884731	0.048334511	0.13155022	0.043848191	83654088	84039842
ADAMTSL3	cg06451934	0.198982031	0.05646082	0.142521211	0.005672844	83654088	84039842
ADAMTSL3	cg06428304	0.176804839	0.030502247	0.146302592	0.002088674	83654088	84039842
ADAMTSL3	cg06851885	0.32531605	0.157489615	0.167826435	0.048298224	83654088	84039842
ADAMTSL3	cg26209776	0.267127844	0.044382743	0.2227451	0.000254639	83654088	84039842
ADAMTSL3	cg18101745	0.324356613	0.0650384	0.259318213	0.001122569	83654088	84039842
ADARB2	cg02224138	0.0126049	0.004689508	0.007915392	0.001274773	1177313	1737525
ADARB2	cg08511578	0.023458227	0.009761858	0.013696369	0.016004781	1177313	1737525
ADARB2	cg09251910	0.035899451	0.018072886	0.017826565	0.011255514	1177313	1737525
ADARB2	cg09326084	0.024193501	0.004363353	0.019830147	0.002464435	1177313	1737525
ADARB2	cg20425058	0.97428419	0.948681659	0.025602531	0.00478443	1177313	1737525
ADARB2	cg16086221	0.072594846	0.033397826	0.03919702	0.03735993	1177313	1737525
ADARB2	cg14054842	0.077511136	0.01940097	0.058110166	0.00625593	1177313	1737525
ADARB2	cg19920905	0.091034057	0.008729511	0.082304546	0.005400591	1177313	1737525
ADARB2	cg02204442	0.284277014	0.083592452	0.200684562	0.007513543	1177313	1737525
ADARB2	cg24638690	0.375046132	0.091622711	0.283423422	0.034723021	1177313	1737525
ADCY5	cg04138502	0.958824307	0.913696081	0.045128226	0.029303832	123282296	123449090
ADCY5	cg17554032	0.399835671	0.296902299	0.102933372	0.036989317	123282296	123449090
ADCY5	cg16053012	0.310603099	0.142799528	0.167803571	0.041029029	123282296	123449090
ADCY6	cg15056189	0.945926245	0.895788086	0.05013816	0.029012399	48766194	48789089
ADCY6	cg12830630	0.607115525	0.499007543	0.108107981	0.048767194	48766194	48789089
ADCY6	cg26266429	0.389946875	0.263000503	0.126946373	0.046715462	48766194	48789089
ADCY9	cg06912227	0.99009613	0.979689848	0.010406283	0.025562581	3953387	4116442
ADCY9	cg16454852	0.968449995	0.951268018	0.017181976	0.048894831	3953387	4116442
ADCY9	cg09300795	0.935241227	0.895844358	0.03939687	0.032890773	3953387	4116442
ADCY9	cg16774375	0.943139698	0.883952339	0.059187358	0.029749112	3953387	4116442
ADCY9	cg21814875	0.8941788	0.791225238	0.102953561	0.015828623	3953387	4116442
ADD2	cg21614115	0.047007136	0.007853882	0.039153254	0.01699688	70607618	70768225
ADD2	cg05965304	0.214913502	0.07576164	0.139151862	0.01944332	70607618	70768225
ADD2	cg14466589	0.375959335	0.216703992	0.159255343	0.009965485	70607618	70768225
ADD2	cg03756645	0.204714237	0.038938377	0.16577586	0.029700146	70607618	70768225
ADD2	cg17075459	0.24425669	0.067436101	0.176820589	0.00411483	70607618	70768225
ADD2	cg13818205	0.27272112	0.094985966	0.177735154	0.000396913	70607618	70768225
ADD2	cg13284981	0.310586007	0.115314469	0.195271539	0.003991193	70607618	70768225
ADD2	cg24938166	0.345237368	0.100709564	0.244527803	5.41e-05	70607618	70768225
ADD2	cg22097599	0.804664052	0.444205523	0.360458529	0.000174821	70607618	70768225
ADGRB1	cg03776432	0.026458666	0.011969411	0.014489255	0.024766096	142449430	142545009
ADGRB1	cg13380601	0.270194181	0.174675353	0.095518828	0.042094994	142449430	142545009
ADGRB1	cg16222629	0.507560319	0.367319211	0.140241108	0.018416843	142449430	142545009
ADGRD1	cg00921219	0.015695657	0.006417584	0.009278073	0.049526905	130953907	131141469
ADGRD1	cg18648932	0.066228674	0.018963956	0.047264718	0.01716341	130953907	131141469
ADGRD1	cg15278374	0.202101439	0.131035809	0.07106563	0.019087785	130953907	131141469
ADGRD1	cg23937381	0.236228893	0.145629501	0.090599392	0.029985495	130953907	131141469
ADGRD1	cg21174410	0.416331458	0.246108123	0.170223334	0.002720371	130953907	131141469
ADGRD2	cg15670598	0.234920317	0.150197984	0.084722333	0.013301345	124451425	124478589
ADGRD2	cg04446488	0.803374872	0.672120786	0.131254086	0.048133782	124451425	124478589
ADGRF2	cg02858462	0.098477674	0.033824216	0.064653458	0.002115856	47656487	47695192
ADGRF2	cg10499377	0.206966567	0.044909538	0.162057028	0.000889915	47656487	47695192
ADGRF2	cg23613030	0.351397238	0.142343225	0.209054012	0.007155628	47656487	47695192
ADGRF4	cg27217715	0.097493063	0.009971748	0.087521315	0.02151154	47685864	47722021
ADGRF4	cg20568433	0.221747978	0.045436123	0.176311855	0.003545795	47685864	47722021
ADGRF4	cg23613030	0.351397238	0.142343225	0.209054012	0.007155628	47685864	47722021
ADGRL2	cg20320455	0.031179951	0.009689933	0.021490018	0.001595411	81306147	81993932
ADGRL2	cg05552178	0.031461936	0.006227079	0.025234857	0.007012521	81306147	81993932
ADGRL2	cg21378015	0.056361703	0.01906415	0.037297552	0.004815812	81306147	81993932
ADGRL2	cg09947899	0.09561514	0.015941348	0.079673793	0.038595777	81306147	81993932
ADGRL2	cg24493323	0.11148573	0.019779945	0.091705785	0.048128646	81306147	81993932
ADGRL2	cg13471209	0.1291473	0.034947534	0.094199766	0.013844715	81306147	81993932
ADGRL2	cg09507039	0.14392663	0.048604377	0.095322253	0.040129448	81306147	81993932
ADGRL2	cg08135133	0.110734797	0.014141118	0.096593679	0.001727184	81306147	81993932
ADGRL2	cg06822690	0.115897413	0.017871391	0.098026022	0.036656375	81306147	81993932
ADGRL2	cg26542856	0.139309977	0.020875613	0.118434364	0.034363131	81306147	81993932
ADGRL2	cg25805115	0.15900561	0.030637874	0.128367736	0.003525185	81306147	81993932
ADGRL2	cg04789392	0.151710216	0.017351565	0.134358652	3.16e-05	81306147	81993932
ADGRL2	cg14014687	0.218422814	0.081899153	0.136523661	0.019213945	81306147	81993932
ADGRL2	cg19627200	0.182311506	0.027605776	0.154705729	0.00023681	81306147	81993932
ADGRL2	cg16347403	0.239362862	0.070232888	0.169129974	0.038236268	81306147	81993932
ADGRL2	cg17027259	0.273767768	0.100326536	0.173441232	0.024786861	81306147	81993932
ADGRL2	cg17130745	0.289258426	0.074058596	0.21519983	0.000181517	81306147	81993932
ADGRL2	cg13250668	0.311269004	0.08752723	0.223741774	0.020566781	81306147	81993932
ADGRL2	cg21472027	0.509764558	0.269094855	0.240669704	0.000720088	81306147	81993932
ADGRL2	cg03113045	0.374097875	0.12772575	0.246372125	0.001135229	81306147	81993932
ADGRL2	cg08318882	0.346855254	0.086991378	0.259863876	0.001445648	81306147	81993932
ADGRL2	cg15637243	0.300886076	0.032720512	0.268165563	0.000384924	81306147	81993932
ADGRL2	cg08167132	0.369036947	0.099161082	0.269875864	7.04e-05	81306147	81993932
ADGRL2	cg10208282	0.309063449	0.021080223	0.287983226	4.85e-05	81306147	81993932
ADGRL2	cg19412769	0.467125932	0.174378981	0.292746951	0.027496193	81306147	81993932
ADGRL2	cg07910552	0.411018886	0.078046625	0.332972261	5.36e-05	81306147	81993932
ADGRL2	cg10549234	0.508549076	0.159471033	0.349078044	0.029262019	81306147	81993932
ADGRL3	cg22964775	0.204678016	0.136884203	0.067793813	0.044058551	61200326	62078335
ADGRL3	cg23888323	0.079396764	0.011560409	0.067836355	0.001550904	61200326	62078335
ADGRL3	cg22671986	0.16291511	0.060212393	0.102702717	0.032182735	61200326	62078335
ADGRL3	cg06011964	0.128253874	0.024298041	0.103955833	0.001097462	61200326	62078335
ADGRL3	cg20015986	0.188170678	0.039176775	0.148993903	0.028591202	61200326	62078335
ADGRL3	cg18416585	0.289559213	0.103028309	0.186530904	0.003064083	61200326	62078335
ADGRL3	cg09450097	0.201795559	0.013963393	0.187832166	0.002680432	61200326	62078335
ADGRL3	cg15847685	0.285284907	0.091647976	0.193636931	0.00050644	61200326	62078335
ADGRL3	cg20458469	0.296185915	0.084117893	0.212068022	0.013644183	61200326	62078335
ADGRL3	cg20615795	0.355567273	0.139118385	0.216448888	0.015797675	61200326	62078335
ADGRL3	cg21287757	0.311227892	0.092912458	0.218315434	0.002493869	61200326	62078335
ADGRL3	cg24221639	0.409885269	0.172055767	0.237829502	0.00570802	61200326	62078335
ADGRL3	cg20729460	0.435510137	0.163763331	0.271746806	0.025030332	61200326	62078335
ADGRL3	cg24087039	0.526418178	0.250237957	0.276180221	0.001966109	61200326	62078335
ADGRL3	cg06456216	0.443037651	0.158442305	0.284595346	0.003027491	61200326	62078335
ADGRL3	cg18453740	0.510754954	0.225740359	0.285014595	0.001445471	61200326	62078335
ADGRL3	cg18028383	0.492970772	0.204181179	0.288789592	0.006513357	61200326	62078335
ADGRL3	cg06402401	0.576114073	0.186577334	0.389536739	0.00059956	61200326	62078335
ADGRL3	cg00681365	0.747542081	0.302991687	0.444550394	0.000767634	61200326	62078335
ADGRL3	cg17729890	0.739648729	0.294674346	0.444974383	0.000177749	61200326	62078335
ADGRL3	cg19339146	0.726173242	0.235921638	0.490251604	0.001265441	61200326	62078335
ADGRV1	cg15806197	0.042882871	0.011689852	0.03119302	0.006951251	90529344	91164437
ADGRV1	cg23151421	0.056346279	0.007828835	0.048517444	0.047600724	90529344	91164437
ADGRV1	cg23121203	0.080084467	0.030712677	0.04937179	0.016057368	90529344	91164437
ADGRV1	cg18316672	0.116724345	0.057406138	0.059318207	0.014296515	90529344	91164437
ADGRV1	cg21902014	0.317793551	0.175962693	0.141830857	0.043593188	90529344	91164437
ADPRHL1	cg05788089	0.987072973	0.969733961	0.017339012	0.019772142	113399611	113453488
ADPRHL1	cg14622533	0.975728543	0.951436184	0.024292359	0.031456289	113399611	113453488
ADPRHL1	cg26597603	0.948066172	0.905281991	0.042784181	0.017936105	113399611	113453488
ADPRHL1	cg19963836	0.880028206	0.796367842	0.083660364	0.03782653	113399611	113453488
ADPRHL1	cg05907821	0.888169047	0.791996817	0.096172231	0.0380899	113399611	113453488
AEBP2	cg01356651	0.969103597	0.944403194	0.024700403	0.017059659	19404045	19720801
AEBP2	cg18715236	0.930744448	0.811826896	0.118917553	0.011987624	19404045	19720801
AFAP1	cg21786465	0.027716657	0.013932623	0.013784034	0.040359998	7758714	7939926
AFAP1	cg04152294	0.974195537	0.953114932	0.021080605	0.049051174	7758714	7939926
AFAP1	cg13149785	0.963670753	0.936994784	0.026675969	0.028985093	7758714	7939926
AFAP1	cg27567206	0.970464978	0.943136342	0.027328636	0.027428094	7758714	7939926
AFAP1	cg07244414	0.920489174	0.86601749	0.054471684	0.013489259	7758714	7939926
AFAP1	cg05370755	0.87745088	0.807735914	0.069714966	0.02687523	7758714	7939926
AFAP1	cg12728606	0.909765473	0.792088842	0.117676631	0.026994725	7758714	7939926
AFF3	cg17273588	0.054660223	0.003643714	0.05101651	0.031906048	99545419	100192428
AFF3	cg20899151	0.109336365	0.020798644	0.088537722	0.045526533	99545419	100192428
AFF3	cg26659958	0.201435085	0.100428225	0.10100686	0.002066373	99545419	100192428
AFF3	cg17058004	0.158908709	0.043677214	0.115231495	0.026808702	99545419	100192428
AFF3	cg19071879	0.910635758	0.793319856	0.117315902	0.006885679	99545419	100192428
AFF3	cg20698680	0.883308837	0.765981272	0.117327565	0.027731008	99545419	100192428
AFF3	cg03816062	0.628622157	0.505726841	0.122895315	0.036935982	99545419	100192428
AFF3	cg14151288	0.392883942	0.254198195	0.138685747	0.006600121	99545419	100192428
AFF3	cg14666720	0.157456356	0.017998333	0.139458023	0.000645402	99545419	100192428
AFF3	cg10208368	0.817070164	0.660865163	0.156205	0.024742773	99545419	100192428
AFF3	cg14793844	0.167699247	0.008333028	0.159366219	2.34e-06	99545419	100192428
AFF3	cg03009403	0.185555247	0.016074592	0.169480655	0.00026093	99545419	100192428
AFF3	cg07739340	0.262692798	0.084095101	0.178597697	0.001955252	99545419	100192428
AFF3	cg01649623	0.336678439	0.133258034	0.203420404	0.017406029	99545419	100192428
AFF3	cg15960919	0.32765967	0.111079453	0.216580217	0.001081776	99545419	100192428
AFF3	cg11247803	0.355324203	0.116744697	0.238579505	0.00071366	99545419	100192428
AFF3	cg10140126	0.409731892	0.09114079	0.318591102	0.000135695	99545419	100192428
AFF3	cg26338050	0.423363113	0.097019393	0.32634372	3.58e-05	99545419	100192428
AFF3	cg14013053	0.645896942	0.304956558	0.340940383	0.004545506	99545419	100192428
AFF3	cg17596577	0.609736121	0.154553136	0.455182985	2.61e-06	99545419	100192428
AGAP1	cg06748522	0.964143949	0.941293851	0.022850098	0.019027069	235494043	236131800
AGAP1	cg14931348	0.958371422	0.930020531	0.028350891	0.023572669	235494043	236131800
AGAP1	cg08374746	0.946431794	0.901340374	0.04509142	0.015508809	235494043	236131800
AGAP1	cg05816898	0.948855616	0.903365153	0.045490463	0.01629263	235494043	236131800
AGAP1	cg11420827	0.963611286	0.912525648	0.051085638	0.006575786	235494043	236131800
AGAP1	cg23551605	0.908747488	0.80855739	0.100190097	0.007379501	235494043	236131800
AGAP1	cg14993464	0.907876513	0.792551434	0.115325079	0.017668208	235494043	236131800
AGAP1	cg23337031	0.765153681	0.64201797	0.123135711	0.026510781	235494043	236131800
AGAP1	cg15068641	0.890092725	0.747895419	0.142197307	0.006616396	235494043	236131800
AGBL4	cg21302480	0.01660497	0.008161188	0.008443782	0.023746484	48532854	50023954
AGBL4	cg02492678	0.057714894	0.027461836	0.030253057	0.012445459	48532854	50023954
AGBL4	cg08155789	0.036586334	0.0053816	0.031204734	0.021393358	48532854	50023954
AGBL4	cg02348039	0.192269691	0.076201081	0.11606861	0.002751133	48532854	50023954
AGBL4	cg18760505	0.160458955	0.028337172	0.132121783	0.003546356	48532854	50023954
AGBL4	cg12796616	0.227768306	0.06989682	0.157871486	0.002152582	48532854	50023954
AGBL4	cg10691246	0.245841349	0.083156178	0.162685171	0.000482974	48532854	50023954
AGBL4	cg06836740	0.689489536	0.491929372	0.197560165	0.009393084	48532854	50023954
AGPAT1	cg15124201	0.011936617	0.004520025	0.007416593	0.030321149	32168212	32178096
AGPAT1	cg10744196	0.963047741	0.94198507	0.021062672	0.042990715	32168212	32178096
AGPAT1	cg14750743	0.927430701	0.861099691	0.066331009	0.009999647	32168212	32178096
AGPAT3	cg26995689	0.945810864	0.891491794	0.05431907	0.014984175	43865223	43987592
AGPAT3	cg21332948	0.947093655	0.878982867	0.068110787	0.002251629	43865223	43987592
AGPAT3	cg18834673	0.916847447	0.793658435	0.123189012	0.024884796	43865223	43987592
AGPAT5	cg10045955	0.01108111	0.005857882	0.005223229	0.015065937	6708642	6761503
AGPAT5	cg11669529	0.966729672	0.948466749	0.018262923	0.044531005	6708642	6761503
AGPAT5	cg10134963	0.967758956	0.94732437	0.020434586	0.033363295	6708642	6761503
AHI1	cg13291464	0.93192673	0.875290885	0.056635845	0.04253862	135283407	135498434
AHI1	cg22983088	0.930032775	0.86126705	0.068765725	0.034284336	135283407	135498434
AHI1	cg23858467	0.806690151	0.681670268	0.125019883	0.032906352	135283407	135498434
AHI1	cg22986091	0.476992568	0.184493887	0.292498681	0.00010026	135283407	135498434
AIG1	cg25641225	0.934130019	0.842814163	0.091315856	0.003518772	143060496	143341058
AIG1	cg12731070	0.741165605	0.602964282	0.138201323	0.015371125	143060496	143341058
AIG1	cg21919908	0.378174746	0.229750187	0.148424559	0.040447673	143060496	143341058
AIM2	cg14463959	0.964364154	0.930429682	0.033934472	0.015906049	159062484	159147096
AIMP1	cg05923996	0.036426678	0.017966894	0.018459784	0.005677689	106315544	106349456
AIMP2	cg11684826	0.697352643	0.574576485	0.122776159	0.048343133	6009255	6023834
AK8	cg13544012	0.194908206	0.101021411	0.093886795	0.010920288	132725578	132878777
AK8	cg10961914	0.287548133	0.141940263	0.14560787	0.001905136	132725578	132878777
AK8	cg21235078	0.578360757	0.396842825	0.181517933	0.007258017	132725578	132878777
AK8	cg13525877	0.753965704	0.544023847	0.209941857	0.030410098	132725578	132878777
AK8	cg10551632	0.645457817	0.432499851	0.212957966	0.043779214	132725578	132878777
AK8	cg06564406	0.454051099	0.147074371	0.306976728	0.0003156	132725578	132878777
AK8	cg14000282	0.87018818	0.561300552	0.308887628	0.006998887	132725578	132878777
AKAP12	cg18873763	0.927488098	0.86370742	0.063780678	0.020198541	151239967	151358559
AKAP12	cg08224159	0.543698947	0.387267157	0.15643179	0.018697794	151239967	151358559
AKAP12	cg11657498	0.456379415	0.298041211	0.158338204	0.00654868	151239967	151358559
AKAP13	cg12412575	0.940169802	0.901261801	0.038908001	0.04016895	85380571	85749358
AKAP13	cg17298352	0.966430107	0.916377385	0.050052722	0.010414016	85380571	85749358
AKAP13	cg10300540	0.913340097	0.843995235	0.069344862	0.041178403	85380571	85749358
AKAP13	cg04321470	0.924963925	0.842713878	0.082250048	0.020090722	85380571	85749358
AKAP7	cg14341014	0.950858936	0.922569266	0.028289669	0.035449448	131135467	131283535
AKAP7	cg15235494	0.956092793	0.914646456	0.041446337	0.023864276	131135467	131283535
AKAP7	cg25052020	0.696202478	0.496576478	0.199626	0.029932632	131135467	131283535
AKIRIN1	cg08746671	0.967248627	0.937743869	0.029504758	0.009568932	38991276	39006059
AKT3	cg22637834	0.954477402	0.903446328	0.051031074	0.036359875	243488233	243851079
AKT3	cg16052388	0.945538848	0.893433009	0.052105839	0.030223185	243488233	243851079
AKT3	cg16782871	0.920108867	0.848904679	0.071204188	0.036274741	243488233	243851079
ALB	cg13077930	0.945727298	0.901360599	0.044366698	0.016540732	73397114	73421482
ALB	cg16843058	0.13276233	0.043296892	0.089465438	0.041815477	73397114	73421482
ALB	cg24018190	0.143536905	0.028723977	0.114812927	0.006462498	73397114	73421482
ALCAM	cg21548071	0.023633804	0.00555065	0.018083154	3.85e-05	105366909	105576900
ALCAM	cg09610766	0.939870825	0.90094618	0.038924645	0.047827813	105366909	105576900
ALCAM	cg06648780	0.950162782	0.882002694	0.068160088	0.003497889	105366909	105576900
ALCAM	cg09025274	0.900937812	0.803729134	0.097208678	0.029090912	105366909	105576900
ALCAM	cg08222607	0.850545091	0.713033492	0.137511599	0.019835389	105366909	105576900
ALCAM	cg08785396	0.854551625	0.713224686	0.14132694	0.028046278	105366909	105576900
ALCAM	cg10859424	0.85651456	0.697422725	0.159091835	0.014453178	105366909	105576900
ALDH1L1	cg08515264	0.811952227	0.707788866	0.104163362	0.037839425	126103562	126197994
ALDH1L1	cg07235511	0.815326099	0.696266839	0.119059261	0.026831051	126103562	126197994
ALDH1L1	cg06240450	0.184725265	0.025762019	0.158963246	1.04e-05	126103562	126197994
ALDH1L1	cg20950137	0.806382655	0.645446212	0.160936443	0.017583584	126103562	126197994
ALDH1L1	cg11022432	0.233303626	0.055158091	0.178145535	0.003327469	126103562	126197994
ALDH1L1	cg07034362	0.369678655	0.12362734	0.246051315	5.73e-05	126103562	126197994
ALDH1L1-AS1	cg15143545	0.758706756	0.65485617	0.103850586	0.035985458	126103640	126108069
ALDH1L1-AS2	cg25308173	0.300694187	0.189775055	0.110919131	0.024455055	126180012	126210169
ALDH1L1-AS2	cg08403171	0.780357325	0.647237022	0.133120303	0.017145775	126180012	126210169
ALG1L	cg20486747	0.161691891	0.099748646	0.061943245	0.043603578	125928689	125990580
ALG1L	cg16103768	0.118898502	0.04623674	0.072661762	0.023445663	125928689	125990580
ALG1L	cg04418162	0.586721774	0.4225635	0.164158274	0.009827619	125928689	125990580
ALK	cg01166989	0.050642903	0.008984435	0.041658469	0.018280821	29192774	29921586
ALK	cg26647242	0.090329983	0.025757308	0.064572675	0.044060238	29192774	29921586
ALK	cg16096026	0.088687015	0.01772894	0.070958075	0.006443446	29192774	29921586
ALK	cg04824255	0.133153905	0.015376224	0.11777768	0.040320914	29192774	29921586
ALK	cg08247465	0.142306843	0.015361425	0.126945418	0.000398892	29192774	29921586
ALK	cg13867683	0.299261925	0.122394955	0.17686697	0.006705312	29192774	29921586
ALOX12P2	cg13713315	0.958814673	0.923416376	0.035398296	0.011240138	6853861	6954107
ALOX12P2	cg07391831	0.906385745	0.840803547	0.065582198	0.023264024	6853861	6954107
ALOX12P2	cg25200296	0.536040225	0.375256954	0.160783272	0.01791307	6853861	6954107
ALOX5	cg06866685	0.15709804	0.049399695	0.107698344	0.046543166	45374176	45446119
ALOX5	cg09832911	0.19379685	0.055362504	0.138434346	0.04183906	45374176	45446119
ALOX5	cg01464748	0.716500102	0.553517212	0.16298289	0.021624819	45374176	45446119
ALOX5	cg07355189	0.491933745	0.204341949	0.287591797	0.010015873	45374176	45446119
ALPK1	cg07429817	0.944286374	0.909966522	0.034319852	0.042092674	112285509	112442621
ALPK1	cg15345393	0.946299849	0.896648495	0.049651354	0.019950834	112285509	112442621
ALPK1	cg02090418	0.943122886	0.88640211	0.056720776	0.036936231	112285509	112442621
ALPK1	cg10279046	0.84822361	0.758010243	0.090213366	0.045269214	112285509	112442621
ALPK1	cg15936366	0.516221137	0.37166433	0.144556807	0.017158969	112285509	112442621
ALPL	cg01863337	0.956632023	0.906536311	0.050095713	0.005015889	21509397	21578410
ALPL	cg01827190	0.924145635	0.845561044	0.07858459	0.003466651	21509397	21578410
ALPL	cg06346857	0.760428923	0.609212681	0.151216242	0.013571144	21509397	21578410
ALPL	cg12047425	0.829161638	0.650407548	0.17875409	0.011018403	21509397	21578410
AMPH	cg04200103	0.025140723	0.004824375	0.020316347	0.044420779	38383704	38631420
AMPH	cg14085012	0.075717517	0.006358883	0.069358634	0.013098665	38383704	38631420
AMPH	cg22308970	0.247707179	0.124765272	0.122941907	0.048484339	38383704	38631420
AMPH	cg01236751	0.170680333	0.035240876	0.135439457	0.031912654	38383704	38631420
AMPH	cg07926691	0.153283942	0.012493063	0.140790879	2.98e-05	38383704	38631420
AMPH	cg10293925	0.222948878	0.046352451	0.176596427	0.000406718	38383704	38631420
AMPH	cg26122980	0.207675615	0.029557492	0.178118123	0.000232297	38383704	38631420
AMZ1	cg26603629	0.93865623	0.889653387	0.049002844	0.016511801	2679522	2775500
AMZ1	cg23009067	0.954687312	0.885967102	0.068720209	0.002807407	2679522	2775500
AMZ1	cg00947599	0.977572061	0.874483613	0.103088449	7.97e-06	2679522	2775500
AMZ1	cg15065571	0.91879999	0.787313469	0.131486521	0.010249287	2679522	2775500
ANGEL1	cg05620194	0.972226089	0.951709868	0.020516221	0.025620293	76786009	76826246
ANGEL1	cg04356440	0.956838097	0.922035757	0.03480234	0.024540559	76786009	76826246
ANGEL1	cg13873710	0.750040587	0.642467444	0.107573142	0.037850427	76786009	76826246
ANK1	cg27479267	0.973175177	0.952434395	0.020740782	0.033400536	41653220	41896762
ANK1	cg22532314	0.270421301	0.182336101	0.0880852	0.04766717	41653220	41896762
ANK1	cg04094325	0.303294967	0.195320904	0.107974063	0.021612821	41653220	41896762
ANK1	cg05066959	0.863637331	0.748179743	0.115457588	0.040665892	41653220	41896762
ANK1	cg19997384	0.245899814	0.105631486	0.140268328	0.018037536	41653220	41896762
ANK1	cg17274126	0.771531008	0.605987683	0.165543325	0.044998481	41653220	41896762
ANK2	cg14008500	0.025870066	0.011489318	0.014380748	0.034216465	112818032	113384221
ANK2	cg02322135	0.918525478	0.831624304	0.086901173	0.033523611	112818032	113384221
ANK2	cg13072810	0.897309426	0.801630134	0.095679292	0.012001412	112818032	113384221
ANK2	cg09066988	0.884698905	0.788155639	0.096543266	0.032726819	112818032	113384221
ANK2	cg16253629	0.151382473	0.04857793	0.102804543	0.026557379	112818032	113384221
ANK2	cg21338340	0.366563658	0.229384637	0.137179022	0.026959936	112818032	113384221
ANK2	cg16523267	0.304836684	0.160239034	0.144597649	0.027175358	112818032	113384221
ANK2	cg23371754	0.673443864	0.512853258	0.160590606	0.02576823	112818032	113384221
ANK2	cg09534501	0.276495242	0.108651208	0.167844033	0.003537475	112818032	113384221
ANK2	cg19949241	0.55502826	0.366020502	0.189007758	0.047689219	112818032	113384221
ANK2	cg11474135	0.201384595	0.01024517	0.191139425	0.00086231	112818032	113384221
ANK2	cg23383887	0.584443481	0.391461254	0.192982227	0.012040617	112818032	113384221
ANK2	cg04420481	0.365977792	0.171078965	0.194898827	0.009456702	112818032	113384221
ANK2	cg14918958	0.570090846	0.35954739	0.210543457	0.007179182	112818032	113384221
ANK2	cg25933772	0.780734996	0.565213244	0.215521752	0.042035138	112818032	113384221
ANK2	cg10344245	0.460629059	0.244245736	0.216383324	0.013573184	112818032	113384221
ANK2	cg02296478	0.684565649	0.465420439	0.21914521	0.004024946	112818032	113384221
ANK2	cg07029759	0.70568981	0.481819937	0.223869873	0.049016509	112818032	113384221
ANK2	cg25429446	0.294860016	0.063738498	0.231121518	0.006921592	112818032	113384221
ANK2	cg18414253	0.693165421	0.458139268	0.235026153	0.019961769	112818032	113384221
ANK2	cg09063254	0.89791025	0.652261231	0.245649019	0.00514846	112818032	113384221
ANK2	cg14050816	0.691248755	0.444128123	0.247120632	0.001716844	112818032	113384221
ANK2	cg18219250	0.304771234	0.056822518	0.247948716	0.001115963	112818032	113384221
ANK2	cg04288388	0.684762481	0.348579073	0.336183409	0.001585271	112818032	113384221
ANK2	cg02714148	0.794850033	0.45801966	0.336830374	0.004301747	112818032	113384221
ANK2-AS1	cg19784545	0.115241438	0.018648616	0.096592822	0.001075061	112973272	113071962
ANK2-AS1	cg25161882	0.822194842	0.605536312	0.216658529	0.000688832	112973272	113071962
ANK2-AS1	cg09401384	0.444751109	0.085779628	0.358971481	0.000231284	112973272	113071962
ANK3	cg16915506	0.936010061	0.882842617	0.053167444	0.021613292	60026298	60733490
ANK3	cg15647266	0.962934184	0.882818719	0.080115465	0.001739667	60026298	60733490
ANK3	cg23703633	0.94625174	0.803011383	0.143240357	0.002790881	60026298	60733490
ANK3	cg08222021	0.579197386	0.433035443	0.146161943	0.01774835	60026298	60733490
ANKRD10	cg16028171	0.93994801	0.904549033	0.035398976	0.03222262	110878540	110915069
ANKRD10	cg26611359	0.744123643	0.465808632	0.278315011	0.004548651	110878540	110915069
ANKRD11	cg03163759	0.961143601	0.926192648	0.034950954	0.023967759	89267630	89490561
ANKRD11	cg00345343	0.977478348	0.9424398	0.035038548	0.027040214	89267630	89490561
ANKRD11	cg04200026	0.89880249	0.748260263	0.150542228	0.00428587	89267630	89490561
ANKRD44	cg06348206	0.961356455	0.914924183	0.046432272	0.002570942	196967017	197311173
ANKRD44	cg05733016	0.686813535	0.56971734	0.117096195	0.046886139	196967017	197311173
ANKRD44	cg10261241	0.807490579	0.654095673	0.153394906	0.043965249	196967017	197311173
ANKRD44	cg02641917	0.764020389	0.584788267	0.179232122	0.011883704	196967017	197311173
ANKRD44	cg03934865	0.660602048	0.431621266	0.228980782	0.027511956	196967017	197311173
ANKRD44	cg25409990	0.682146604	0.438360851	0.243785753	0.01500381	196967017	197311173
ANKRD62	cg20880312	0.528599924	0.396678608	0.131921315	0.024233745	12093843	12129764
ANKRD62	cg15852130	0.306128182	0.142577145	0.163551036	0.028047547	12093843	12129764
ANKRD66	cg10156739	0.140285046	0.031204626	0.10908042	0.00945716	46746933	46759506
ANKRD66	cg03899914	0.185671526	0.042069349	0.143602176	0.000172434	46746933	46759506
ANKRD66	cg10669279	0.275898935	0.087506237	0.188392698	0.002744912	46746933	46759506
ANKS1B	cg00171816	0.065681498	0.020858435	0.044823063	0.018362929	98726457	99984936
ANKS1B	cg21958524	0.268234749	0.152421355	0.115813395	0.011466804	98726457	99984936
ANKS1B	cg19318885	0.797746121	0.680736773	0.117009348	0.042972447	98726457	99984936
ANKS1B	cg17109042	0.7005964	0.538916685	0.161679715	0.019963491	98726457	99984936
ANKS1B	cg17263723	0.216955782	0.037778982	0.1791768	0.00158508	98726457	99984936
ANKS1B	cg25188975	0.309002572	0.074719316	0.234283256	0.002392365	98726457	99984936
ANKS1B	cg10040821	0.324442088	0.068369352	0.256072736	0.000572545	98726457	99984936
ANO10	cg18034092	0.97278446	0.941340348	0.031444112	0.013432182	43354859	43691594
ANO10	cg19985457	0.959876313	0.916471087	0.043405227	0.008544017	43354859	43691594
ANO10	cg02916435	0.284449364	0.161748004	0.12270136	0.026107493	43354859	43691594
ANO2	cg23162479	0.052088323	0.018517621	0.033570702	0.004530736	5531869	5946232
ANO2	cg20246277	0.130674789	0.020497999	0.11017679	0.017205779	5531869	5946232
ANO2	cg21730091	0.165778966	0.046270737	0.11950823	0.03497844	5531869	5946232
ANO2	cg15113110	0.141378356	0.012070267	0.129308089	0.004835881	5531869	5946232
ANO2	cg18957300	0.166299514	0.027218953	0.139080562	0.015419019	5531869	5946232
ANO2	cg25307181	0.245659077	0.089841124	0.155817954	0.003636506	5531869	5946232
ANO2	cg05789968	0.21618836	0.052860022	0.163328338	0.001594194	5531869	5946232
ANO2	cg24286453	0.336320019	0.127490289	0.20882973	0.004722682	5531869	5946232
ANO2	cg11154204	0.242144666	0.028433634	0.213711032	1.82e-05	5531869	5946232
ANO2	cg19728907	0.311819014	0.096027086	0.215791928	0.000460883	5531869	5946232
ANO2	cg20378408	0.46786921	0.250838474	0.217030737	0.011968223	5531869	5946232
ANO2	cg01427977	0.277416175	0.057083819	0.220332357	0.015332282	5531869	5946232
ANO2	cg17911781	0.342917116	0.102143164	0.240773952	0.001425701	5531869	5946232
ANO2	cg09290065	0.299598038	0.056187832	0.243410206	0.003070945	5531869	5946232
ANO2	cg21779016	0.327928395	0.051615393	0.276313003	0.000678486	5531869	5946232
ANO2	cg13205848	0.320016503	0.019582564	0.300433939	3.79e-05	5531869	5946232
ANO2	cg09033260	0.425919704	0.101800295	0.32411941	0.001205329	5531869	5946232
ANO2	cg14399475	0.444241725	0.116529268	0.327712457	0.001087838	5531869	5946232
ANO2	cg13829392	0.544329372	0.106489963	0.437839409	8.16e-06	5531869	5946232
ANO3	cg27042693	0.023270256	0.010844724	0.012425532	0.007247967	26188842	26663289
ANO3	cg23772122	0.118491536	0.052557691	0.065933845	0.034997372	26188842	26663289
ANO3	cg15938623	0.110114493	0.028461725	0.081652768	0.028408183	26188842	26663289
ANO3	cg04856586	0.718408244	0.602760922	0.115647322	0.020715708	26188842	26663289
ANO3	cg08802535	0.915237239	0.794195972	0.121041267	0.026140087	26188842	26663289
ANO3	cg15554139	0.832292804	0.7033315	0.128961303	0.031400408	26188842	26663289
ANO3	cg14991792	0.348062991	0.084574509	0.263488482	0.007261439	26188842	26663289
ANO3-AS1	cg16368619	0.315630913	0.169198985	0.146431928	0.006028884	26285578	26331289
ANO3-AS1	cg07082302	0.46386535	0.275410145	0.188455205	0.005002908	26285578	26331289
ANO3-AS1	cg12798775	0.332535617	0.095132062	0.237403555	0.006554344	26285578	26331289
ANO3-AS1	cg12090395	0.440487702	0.194359916	0.246127786	0.000627085	26285578	26331289
ANTXR1	cg09452911	0.96368286	0.925417022	0.038265838	0.002997035	69013176	69249327
ANTXR1	cg06025035	0.954461237	0.896782949	0.057678287	0.006747861	69013176	69249327
ANTXR1	cg26993334	0.892022284	0.826323596	0.065698689	0.04999435	69013176	69249327
ANTXR1	cg24576133	0.93219538	0.81462534	0.117570041	0.006322209	69013176	69249327
ANTXR2	cg12214366	0.169792664	0.065168271	0.104624393	0.028661456	79901146	80125454
AOPEP	cg02583494	0.976444369	0.962888886	0.013555482	0.035269604	94726699	95087159
AOPEP	cg00542880	0.965220241	0.937258489	0.027961752	0.031855711	94726699	95087159
AOPEP	cg05118575	0.895118644	0.759098051	0.136020593	0.004000108	94726699	95087159
AP5Z1	cg07706515	0.988546277	0.967033393	0.021512884	0.017047505	4775615	4794397
APBA1	cg01089544	0.033137768	0.007164641	0.025973127	0.00266112	69427532	69672371
APBA1	cg05083630	0.136031669	0.015170056	0.120861613	0.027450546	69427532	69672371
APBA2	cg25473421	0.950071143	0.867992083	0.08207906	0.002431025	28884483	29118315
APBA2	cg01718733	0.978608223	0.843790043	0.13481818	0.000194129	28884483	29118315
APBA2	cg16568410	0.42691901	0.26696468	0.15995433	0.016937156	28884483	29118315
APBA3	cg04202570	0.889063729	0.773016524	0.116047205	0.020952962	3750772	3761692
APBB1IP	cg05843672	0.917782415	0.821941648	0.095840767	0.030001771	26438341	26567803
APBB1IP	cg02485174	0.270790024	0.135226874	0.13556315	0.037025088	26438341	26567803
APBB1IP	cg25353161	0.262634596	0.119781278	0.142853318	0.028744606	26438341	26567803
APC2	cg06346838	0.960166805	0.93309209	0.027074715	0.027610123	1446302	1473244
APC2	cg00782707	0.968230816	0.938086783	0.030144033	0.006211636	1446302	1473244
APC2	cg27150178	0.857387183	0.759763172	0.097624011	0.005699768	1446302	1473244
AQP4-AS1	cg16617723	0.230711269	0.132119447	0.098591823	0.020567813	26655737	27190698
AQP4-AS1	cg16078375	0.192461494	0.091760318	0.100701176	0.026201772	26655737	27190698
AQP5-AS1	cg16089538	0.21070662	0.119317716	0.091388904	0.044686713	49951512	49962924
ARAP1	cg14476630	0.976545286	0.955955568	0.020589718	0.037768958	72685069	72793599
ARAP1	cg05798308	0.952371536	0.923105433	0.029266103	0.021711629	72685069	72793599
ARAP1	cg16695389	0.142293343	0.057056382	0.085236961	0.046135127	72685069	72793599
ARFGEF3	cg08436959	0.956007813	0.896338806	0.059669007	0.001864944	138161939	138344663
ARFGEF3	cg02500392	0.138771531	0.046625879	0.092145652	0.001263112	138161939	138344663
ARFGEF3	cg20291636	0.379299733	0.237712636	0.141587097	0.025463722	138161939	138344663
ARFGEF3	cg06133876	0.438461057	0.284193864	0.154267192	0.013833681	138161939	138344663
ARHGAP12	cg02093006	0.957283603	0.921907752	0.035375851	0.021656292	31805398	31928876
ARHGAP12	cg03863046	0.947110249	0.910297598	0.036812651	0.041586181	31805398	31928876
ARHGAP12	cg06038956	0.95823101	0.914137786	0.044093224	0.016970621	31805398	31928876
ARHGAP12	cg25617100	0.953709642	0.909549309	0.044160334	0.007228408	31805398	31928876
ARHGAP12	cg05194545	0.864361692	0.663051716	0.201309977	0.043796728	31805398	31928876
ARHGAP15	cg23627134	0.171288561	0.102480079	0.068808482	0.029875322	143091362	143768352
ARHGAP15	cg22922100	0.167142654	0.03943622	0.127706434	0.007290309	143091362	143768352
ARHGAP15	cg15818448	0.554078887	0.414285568	0.139793319	0.032477763	143091362	143768352
ARHGAP15	cg15800340	0.526087468	0.355161076	0.170926391	0.025386259	143091362	143768352
ARHGAP15	cg11322941	0.425574094	0.238349115	0.187224978	0.013085331	143091362	143768352
ARHGAP15	cg20770201	0.542439981	0.318145552	0.224294429	0.005434992	143091362	143768352
ARHGAP15	cg16738378	0.647704674	0.423059265	0.22464541	0.022143177	143091362	143768352
ARHGAP15	cg02823332	0.538265819	0.273603688	0.264662131	0.020204364	143091362	143768352
ARHGAP15	cg12806825	0.689910703	0.395975595	0.293935108	0.000367713	143091362	143768352
ARHGAP15	cg03868187	0.898294649	0.585926093	0.312368555	2.18e-05	143091362	143768352
ARHGAP21	cg04889776	0.959696907	0.93501583	0.024681077	0.040884114	24583609	24723887
ARHGAP21	cg14043121	0.946001505	0.903948498	0.042053008	0.024567201	24583609	24723887
ARHGAP21	cg24896322	0.925056849	0.806206567	0.118850281	0.001064228	24583609	24723887
ARHGAP22	cg27535215	0.852257611	0.756171537	0.096086074	0.021936128	48446036	48656265
ARHGAP22	cg04728775	0.914230044	0.816002376	0.098227668	0.016221211	48446036	48656265
ARHGAP22	cg16803791	0.918213233	0.793131912	0.125081321	0.001936826	48446036	48656265
ARHGAP22	cg09014628	0.540728726	0.40486162	0.135867106	0.020987965	48446036	48656265
ARHGAP23	cg18960629	0.081728901	0.04018215	0.04154675	0.024408251	38419280	38512385
ARHGAP23	cg01263482	0.92486108	0.857836115	0.067024966	0.008337631	38419280	38512385
ARHGAP23	cg26322805	0.815546524	0.641610939	0.173935584	0.008484166	38419280	38512385
ARHGAP32	cg17159629	0.900446427	0.821047708	0.079398719	0.045285008	128965060	129279324
ARHGAP32	cg26372949	0.801120019	0.699549154	0.101570865	0.036723256	128965060	129279324
ARHGAP32	cg03806328	0.668358858	0.508352327	0.160006531	0.017234361	128965060	129279324
ARHGAP32	cg14684166	0.462462169	0.291822289	0.17063988	0.024444614	128965060	129279324
ARHGAP32	cg11434756	0.704346192	0.503882916	0.200463276	0.006211284	128965060	129279324
ARHGAP32	cg14095795	0.840312777	0.630306051	0.210006726	0.007920616	128965060	129279324
ARHGAP39	cg14943774	0.932450523	0.883568866	0.048881657	0.031990596	144529179	144685846
ARHGAP39	cg25932246	0.946676884	0.853848144	0.09282874	0.001766077	144529179	144685846
ARHGAP39	cg17088273	0.841876709	0.694901009	0.146975699	0.03972854	144529179	144685846
ARHGEF10	cg13522891	0.968423825	0.950189302	0.018234523	0.043529096	1823926	1958641
ARHGEF10	cg21161403	0.958076814	0.936957902	0.021118911	0.037455577	1823926	1958641
ARHGEF10	cg07279631	0.938613024	0.902839444	0.03577358	0.040295226	1823926	1958641
ARHGEF10	cg27134322	0.954383566	0.911424882	0.042958685	0.034560437	1823926	1958641
ARHGEF10	cg09578937	0.956658824	0.900143399	0.056515425	0.017813852	1823926	1958641
ARHGEF10	cg07011029	0.871283249	0.779923482	0.091359767	0.012252589	1823926	1958641
ARHGEF10L	cg22111457	0.950005446	0.920102211	0.029903235	0.049600621	17539698	17697874
ARHGEF10L	cg16960741	0.227207925	0.157600523	0.069607401	0.036715099	17539698	17697874
ARHGEF10L	cg10513862	0.8085644	0.691955156	0.116609243	0.02702004	17539698	17697874
ARHGEF10L	cg09076010	0.630427473	0.513241457	0.117186016	0.034342848	17539698	17697874
ARHGEF10L	cg12623625	0.765295044	0.642492279	0.122802765	0.038977357	17539698	17697874
ARHGEF10L	cg10543503	0.491629815	0.364960401	0.126669414	0.033748493	17539698	17697874
ARHGEF10L	cg09127170	0.956155668	0.827625621	0.128530048	5.22e-05	17539698	17697874
ARHGEF10L	cg06570932	0.515957669	0.384688172	0.131269497	0.035685765	17539698	17697874
ARHGEF10L	cg14236898	0.862839053	0.731259527	0.131579526	0.036800676	17539698	17697874
ARHGEF10L	cg06980341	0.918596443	0.785057559	0.133538884	0.003762238	17539698	17697874
ARHGEF10L	cg27142774	0.645655365	0.510428006	0.135227359	0.02540824	17539698	17697874
ARHGEF10L	cg06959664	0.736564062	0.596615282	0.13994878	0.030331334	17539698	17697874
ARHGEF10L	cg05471630	0.865347827	0.723050469	0.142297358	0.004199544	17539698	17697874
ARHGEF10L	cg05975334	0.84530782	0.694333125	0.150974695	0.012025157	17539698	17697874
ARHGEF10L	cg23034802	0.887234406	0.688982481	0.198251925	0.000946817	17539698	17697874
ARHGEF10L	cg16813499	0.849404591	0.647556323	0.201848268	0.011020148	17539698	17697874
ARHGEF10L	cg25936864	0.585230911	0.381198825	0.204032086	0.011932821	17539698	17697874
ARHGEF10L	cg19420599	0.7626392	0.552425725	0.210213475	0.008806415	17539698	17697874
ARHGEF10L	cg17410463	0.693624952	0.481250707	0.212374245	0.045961517	17539698	17697874
ARHGEF16	cg01930478	0.650274245	0.530999863	0.119274382	0.030114171	3454665	3481113
ARHGEF16	cg02737335	0.242588459	0.105547506	0.137040952	0.006699319	3454665	3481113
ARHGEF16	cg16734017	0.382293659	0.245178164	0.137115495	0.020357947	3454665	3481113
ARHGEF16	cg10629420	0.310139993	0.154876859	0.155263134	0.005080749	3454665	3481113
ARHGEF2	cg21596742	0.965055722	0.940711134	0.024344588	0.024039707	155946851	156007070
ARHGEF2	cg16905438	0.943320033	0.856124952	0.087195081	0.007027376	155946851	156007070
ARHGEF2	cg27054057	0.384181453	0.264039537	0.120141917	0.012030057	155946851	156007070
ARHGEF26	cg12540941	0.961297802	0.902872417	0.058425385	0.000410055	154121003	154257827
ARHGEF26	cg01819604	0.841749111	0.756633153	0.085115958	0.024128133	154121003	154257827
ARHGEF28	cg00081104	0.956506372	0.930888903	0.025617469	0.027935827	73626158	73941993
ARHGEF28	cg02355046	0.928806095	0.875195738	0.053610358	0.028375714	73626158	73941993
ARHGEF28	cg22771548	0.745787763	0.543346747	0.202441017	0.005625615	73626158	73941993
ARHGEF38	cg17529332	0.348918098	0.133819393	0.215098705	0.01565598	105552620	105708093
ARHGEF39	cg12557595	0.059771825	0.016571234	0.04320059	0.006917741	35658875	35675866
ARHGEF4	cg26820055	0.026897642	0.00651926	0.020378382	0.037574373	130836914	131047263
ARHGEF4	cg14446494	0.053683303	0.020369993	0.03331331	0.00948616	130836914	131047263
ARHGEF4	cg25046748	0.307172584	0.189308039	0.117864546	0.031496858	130836914	131047263
ARHGEF4	cg06019884	0.842198497	0.684785159	0.157413338	0.031799784	130836914	131047263
ARHGEF4	cg03750144	0.424716283	0.204757522	0.219958762	0.048043427	130836914	131047263
ARID1B	cg09247358	0.02442494	0.010532416	0.013892525	0.021572346	156776020	157210779
ARID1B	cg05002580	0.959050163	0.93523197	0.023818192	0.032617643	156776020	157210779
ARID1B	cg14146378	0.944879109	0.848462051	0.096417057	0.008808142	156776020	157210779
ARID1B	cg19343518	0.621268857	0.474738806	0.146530051	0.018976921	156776020	157210779
ARID1B	cg21793517	0.775382997	0.601425379	0.173957617	0.041477589	156776020	157210779
ARID1B	cg17164954	0.712214111	0.445341163	0.266872948	0.001434005	156776020	157210779
ARID5B	cg22885526	0.970733682	0.955240768	0.015492914	0.040337982	61901684	62096944
ARID5B	cg08783988	0.077152219	0.027361469	0.04979075	0.007366735	61901684	62096944
ARID5B	cg11589832	0.887014911	0.73575969	0.151255221	0.012248851	61901684	62096944
ARL14EPL	cg18274115	0.719711589	0.594076987	0.125634602	0.026664837	116032324	116060118
ARL14EPL	cg27319016	0.375412012	0.230474591	0.144937421	0.048854234	116032324	116060118
ARL14EPL	cg15443863	0.348557324	0.193997962	0.154559362	0.048141263	116032324	116060118
ARMH4	cg26196424	0.035507386	0.006820325	0.028687061	0.002214644	57999735	58298139
ARMH4	cg27295288	0.130537098	0.009602717	0.120934382	0.017841977	57999735	58298139
ARMH4	cg16522045	0.812822765	0.674057752	0.138765013	0.020568077	57999735	58298139
ARMH4	cg12804716	0.237193008	0.056995839	0.180197169	0.000256704	57999735	58298139
ARMH4	cg15817440	0.314425437	0.102953756	0.211471682	0.048269167	57999735	58298139
ARNT2	cg08430886	0.989932413	0.967387814	0.022544599	0.002335482	80404350	80597933
ARNT2	cg06740109	0.046357427	0.013730298	0.032627129	0.03730506	80404350	80597933
ARNT2	cg06304140	0.974844299	0.928897506	0.045946793	0.001050795	80404350	80597933
ARNT2	cg14647709	0.963022488	0.911764012	0.051258476	0.00119546	80404350	80597933
ARNT2	cg02176314	0.942420323	0.883627385	0.058792938	0.041463458	80404350	80597933
ARNT2	cg14723566	0.91899734	0.856679918	0.062317422	0.022263422	80404350	80597933
ARNT2	cg01044693	0.69503639	0.550718013	0.144318378	0.007060064	80404350	80597933
ARNT2	cg09791633	0.641741652	0.490796348	0.150945304	0.008907221	80404350	80597933
ARNT2	cg27332878	0.386146072	0.194123261	0.192022811	0.013518889	80404350	80597933
ART4	cg13573513	0.973430206	0.955513311	0.017916895	0.033022664	14825569	14843526
ART4	cg22387784	0.93509367	0.835900404	0.099193266	0.004948035	14825569	14843526
ART4	cg11049617	0.819216409	0.670354622	0.148861788	0.021986648	14825569	14843526
ASAP1	cg09376835	0.962311528	0.93459492	0.027716608	0.022671208	130052104	130443674
ASAP1	cg22268718	0.957807761	0.928196244	0.029611517	0.037427225	130052104	130443674
ASAP1	cg06224178	0.904063594	0.765727194	0.1383364	0.006753422	130052104	130443674
ASCC1	cg14261336	0.964083349	0.942632468	0.02145088	0.037753934	72096032	72217134
ASCC1	cg17776944	0.970796815	0.928131474	0.042665341	0.005320124	72096032	72217134
ASCL1	cg16921310	0.510339745	0.374117611	0.136222134	0.022893202	102957674	102960513
ASIC2	cg19424492	0.145974695	0.034426377	0.111548318	0.025881884	33013087	34174964
ASIC2	cg02984614	0.35315428	0.221796138	0.131358142	0.011352427	33013087	34174964
ASIC2	cg10060065	0.854608007	0.710697153	0.143910854	0.0035055	33013087	34174964
ASIC2	cg17969988	0.309529594	0.163554407	0.145975187	0.022299483	33013087	34174964
ASIC2	cg11782180	0.401430329	0.127752938	0.273677391	0.012323012	33013087	34174964
ASIC4-AS1	cg12637786	0.984641885	0.964240288	0.020401598	0.04164518	219482073	219516877
ASIC4-AS1	cg02549182	0.908406703	0.812745982	0.09566072	0.017207895	219482073	219516877
ASIC4-AS1	cg04114655	0.450765474	0.334477899	0.116287575	0.025843117	219482073	219516877
ASIC4-AS1	cg00803453	0.891046996	0.774404602	0.116642394	0.006347424	219482073	219516877
ASIC4-AS1	cg03267697	0.857847556	0.740358097	0.117489459	0.00628811	219482073	219516877
ASIC4-AS1	cg24743778	0.813392486	0.677304357	0.136088129	0.016373398	219482073	219516877
ASIC4-AS1	cg11027285	0.734241352	0.584685549	0.149555803	0.029038215	219482073	219516877
ASIC4-AS1	cg06582371	0.792566645	0.62275253	0.169814115	0.005378856	219482073	219516877
ASIC4-AS1	cg13871971	0.667077545	0.481146258	0.185931288	0.002430906	219482073	219516877
ASIC4-AS1	cg19210770	0.672290644	0.460686572	0.211604072	0.002946543	219482073	219516877
ASIC4-AS1	cg17610929	0.691400993	0.447839371	0.243561622	0.04296174	219482073	219516877
ASPDH	cg04049894	0.938548743	0.860388348	0.078160395	0.004315343	50511600	50514690
ASPDH	cg08113002	0.560863997	0.401455764	0.159408232	0.00881102	50511600	50514690
ASPDH	cg00557630	0.624243793	0.462827969	0.161415823	0.02055264	50511600	50514690
ASPH	cg18974455	0.969882473	0.939640029	0.030242443	0.006550544	61500556	61714640
ASPH	cg14266248	0.90405472	0.846413994	0.057640726	0.043149533	61500556	61714640
ASPH	cg25080348	0.934760213	0.864540748	0.070219464	0.008534252	61500556	61714640
ASPH	cg09880969	0.666343114	0.29841913	0.367923985	0.017138392	61500556	61714640
ASPHD2	cg18298050	0.393197061	0.296206556	0.096990505	0.043443117	26429260	26445015
ASPHD2	cg20577761	0.522261651	0.38383813	0.138423521	0.019325215	26429260	26445015
ASPHD2	cg03230757	0.792077193	0.581350193	0.210726999	0.006020709	26429260	26445015
ASTN2	cg08256715	0.028526006	0.016781768	0.011744238	0.046322297	116423112	117415070
ASTN2	cg12759231	0.03430262	0.006645767	0.027656853	0.003248619	116423112	117415070
ASTN2	cg09555264	0.266084607	0.05135705	0.214727556	0.031840732	116423112	117415070
ASTN2	cg04454721	0.711529067	0.475697955	0.235831112	0.03421116	116423112	117415070
ATE1	cg18165237	0.889827265	0.807522473	0.082304792	0.019697314	121709393	121928801
ATE1	cg25724837	0.212384551	0.100624934	0.111759617	0.00513816	121709393	121928801
ATE1	cg20744387	0.71036328	0.532987714	0.177375566	0.007891181	121709393	121928801
ATF6	cg07376805	0.966618962	0.942098604	0.024520358	0.024613023	161766298	161977574
ATF6	cg07795513	0.956658268	0.915344326	0.041313943	0.007540608	161766298	161977574
ATF6	cg12878119	0.749561039	0.595663385	0.153897654	0.034699198	161766298	161977574
ATG5	cg12216009	0.965457874	0.943963988	0.021493886	0.033193185	106045423	106325791
ATG5	cg14947993	0.950813914	0.905886573	0.044927341	0.041338467	106045423	106325791
ATG5	cg25557753	0.360951691	0.201903181	0.15904851	0.008374816	106045423	106325791
ATG7	cg19927020	0.942084669	0.90459852	0.037486149	0.04958451	11272309	11557665
ATG7	cg14339991	0.913840419	0.830114611	0.083725809	0.022616469	11272309	11557665
ATG7	cg12120750	0.851079463	0.764087362	0.086992101	0.018836421	11272309	11557665
ATL1	cg04399920	0.095367715	0.033931204	0.061436511	0.023089711	50532509	50634017
ATL1	cg14098780	0.954950964	0.848737406	0.106213558	0.001165255	50532509	50634017
ATL1	cg26757996	0.745914434	0.631803664	0.11411077	0.013369431	50532509	50634017
ATP10A	cg17864405	0.160800915	0.058667271	0.102133644	0.028200683	25677273	25865184
ATP10A	cg10473100	0.970156357	0.812620988	0.157535369	0.000813837	25677273	25865184
ATP10A	cg08828036	0.542021094	0.352035984	0.189985109	0.029157404	25677273	25865184
ATP10A	cg20996788	0.665480457	0.450367352	0.215113105	0.047844737	25677273	25865184
ATP10A	cg14778542	0.883047686	0.666530534	0.216517152	0.017008733	25677273	25865184
ATP10A	cg17260954	0.6532772	0.369961222	0.283315978	0.032772037	25677273	25865184
ATP10A	cg07100560	0.735108971	0.406753381	0.32835559	0.005349897	25677273	25865184
ATP11A	cg15805423	0.974192262	0.960152444	0.014039818	0.042262368	112690038	112887168
ATP11A	cg01869761	0.971133977	0.953142556	0.017991421	0.040433153	112690038	112887168
ATP11A	cg02810976	0.968358121	0.934818302	0.033539819	0.012151647	112690038	112887168
ATP11A	cg13088253	0.939001537	0.875730101	0.063271436	0.047490903	112690038	112887168
ATP11A	cg14904115	0.720592826	0.578268921	0.142323905	0.011003386	112690038	112887168
ATP11A	cg07132492	0.948856928	0.792577757	0.156279172	0.000122496	112690038	112887168
ATP11A	cg27096043	0.846924172	0.683807577	0.163116595	0.022803324	112690038	112887168
ATP11A	cg08705958	0.811130858	0.58781678	0.223314078	0.027385338	112690038	112887168
ATP13A4	cg14500375	0.014291326	0.007595324	0.006696002	0.025013481	193398967	193593111
ATP13A5	cg06185510	0.047410221	0.023459614	0.023950607	0.042145037	193274789	193378820
ATP13A5	cg01314530	0.07713587	0.019529874	0.057605997	0.003343151	193274789	193378820
ATP13A5	cg10708669	0.362553022	0.153074343	0.209478679	0.005395719	193274789	193378820
ATP1A1	cg16755696	0.966907239	0.950135556	0.016771684	0.04532671	116372668	116410261
ATP1A1	cg17107017	0.97188317	0.949931835	0.021951335	0.011830097	116372668	116410261
ATP1A1	cg14426392	0.947020316	0.88934299	0.057677326	0.027548633	116372668	116410261
ATP2B1	cg27557698	0.95917412	0.933898679	0.025275441	0.028046358	89588049	89709300
ATP2B1	cg23392763	0.954044427	0.913640934	0.040403493	0.042634327	89588049	89709300
ATP2B1	cg27478060	0.953332872	0.911869958	0.041462914	0.012629549	89588049	89709300
ATP2B1	cg24171152	0.948373005	0.890134505	0.0582385	0.041339703	89588049	89709300
ATP2B1	cg00508575	0.930371475	0.845265271	0.085106205	0.012278535	89588049	89709300
ATP2B1	cg08975915	0.846636452	0.696623457	0.150012995	0.017539056	89588049	89709300
ATP2B2	cg03107436	0.956361937	0.927565253	0.028796683	0.019577308	10324023	10708007
ATP2B2	cg08495468	0.058843622	0.008171771	0.050671851	0.004440495	10324023	10708007
ATP2B2	cg13700155	0.875887764	0.81492279	0.060964974	0.047933648	10324023	10708007
ATP2B2	cg03734623	0.136282428	0.072636007	0.063646421	0.007526231	10324023	10708007
ATP2B2	cg15511625	0.894245324	0.830396871	0.063848453	0.019453004	10324023	10708007
ATP2B2	cg04470983	0.146733899	0.052828766	0.093905133	0.014665895	10324023	10708007
ATP2B2	cg17370413	0.22987774	0.118753397	0.111124343	0.003080126	10324023	10708007
ATP2B2	cg00641355	0.445958503	0.33152149	0.114437014	0.049587073	10324023	10708007
ATP2B2	cg25925669	0.831960114	0.714897721	0.117062393	0.049426525	10324023	10708007
ATP2B2	cg05052878	0.475726085	0.348080367	0.127645718	0.048555271	10324023	10708007
ATP2B2	cg22077046	0.73123404	0.603445691	0.127788349	0.012304578	10324023	10708007
ATP2B2	cg27261842	0.649031574	0.513052367	0.135979207	0.030944273	10324023	10708007
ATP2B2	cg09357655	0.354760183	0.213804233	0.14095595	0.006871668	10324023	10708007
ATP2B2	cg07314821	0.634512294	0.493003408	0.141508886	0.015827824	10324023	10708007
ATP2B2	cg06444180	0.18894265	0.045235318	0.143707332	0.01859453	10324023	10708007
ATP2B2	cg24605341	0.60230607	0.454482145	0.147823925	0.018989399	10324023	10708007
ATP2B2	cg24486968	0.258715999	0.088489787	0.170226212	0.012300683	10324023	10708007
ATP2B2	cg14562771	0.85075679	0.631087384	0.219669405	0.00048771	10324023	10708007
ATP5MF-PTCD1	cg12857456	0.977423629	0.952834106	0.024589523	0.015384035	99419749	99466197
ATP5MF-PTCD1	cg25058275	0.965422857	0.924296453	0.041126404	0.014140193	99419749	99466197
ATP5MF-PTCD1	cg15888366	0.969133136	0.915538181	0.053594955	0.001940832	99419749	99466197
ATP6V0A4	cg01079345	0.041651232	0.017280984	0.024370248	0.001496802	138706294	138799560
ATP6V0A4	cg24007833	0.951711034	0.922198864	0.029512171	0.039621242	138706294	138799560
ATP6V0A4	cg26349773	0.779599668	0.682004947	0.097594722	0.037030043	138706294	138799560
ATP6V0A4	cg02811197	0.883504729	0.756315458	0.127189271	0.048271766	138706294	138799560
ATP6V0D2	cg05500893	0.160547409	0.04471339	0.11583402	0.011307124	85987323	86154225
ATP6V0D2	cg15741822	0.15363796	0.02837615	0.12526181	0.041684081	85987323	86154225
ATP6V0D2	cg27340506	0.242741175	0.070508704	0.172232471	0.028911106	85987323	86154225
ATP6V0E2	cg05438183	0.415030755	0.27127696	0.143753795	0.015753237	149872968	149891204
ATP8A2	cg23947050	0.099190791	0.020647435	0.078543356	0.000128357	25371974	26025851
ATP8A2	cg18869815	0.546009189	0.386432183	0.159577006	0.04855978	25371974	26025851
ATP8A2	cg01669085	0.278968471	0.033709224	0.245259247	0.000314183	25371974	26025851
ATP8A2	cg24605553	0.82640466	0.578960399	0.247444261	0.004372303	25371974	26025851
ATP9B	cg09911302	0.956041476	0.8878212	0.068220276	0.003184973	79069285	79378287
ATP9B	cg13206735	0.881323015	0.80018089	0.081142125	0.043034006	79069285	79378287
ATP9B	cg26034125	0.848066489	0.684359628	0.163706862	0.01379066	79069285	79378287
ATP9B	cg23422870	0.325722168	0.128740402	0.196981766	0.004159277	79069285	79378287
ATP9B	cg17627818	0.835982154	0.613899499	0.222082655	0.023081807	79069285	79378287
ATXN7L1	cg13556624	0.957490276	0.927527464	0.029962812	0.049634131	105604772	105876599
ATXN7L1	cg17091399	0.96398277	0.928956492	0.035026278	0.009795976	105604772	105876599
ATXN7L1	cg08858888	0.94496289	0.903994382	0.040968508	0.015984009	105604772	105876599
ATXN7L1	cg00208116	0.09211351	0.032825996	0.059287514	0.041777634	105604772	105876599
ATXN7L1	cg03597879	0.937499549	0.863600045	0.073899504	0.013985029	105604772	105876599
ATXN7L1	cg15549637	0.146652846	0.045802858	0.100849988	0.002095915	105604772	105876599
ATXN7L1	cg17825274	0.853974416	0.730157448	0.123816968	0.043056885	105604772	105876599
AUTS2	cg07703515	0.027171937	0.007016004	0.020155934	0.026475405	69598296	70793506
AUTS2	cg18673462	0.031714885	0.008399838	0.023315047	0.040397291	69598296	70793506
AUTS2	cg16527509	0.054942446	0.027963733	0.026978713	0.013927116	69598296	70793506
AUTS2	cg03899430	0.039899265	0.009071944	0.030827321	0.007279658	69598296	70793506
AUTS2	cg10588834	0.049225363	0.009015909	0.040209454	0.030263607	69598296	70793506
AUTS2	cg08903389	0.051220029	0.007879216	0.043340813	0.002913708	69598296	70793506
AUTS2	cg10345429	0.055320352	0.011368534	0.043951818	0.000909163	69598296	70793506
AUTS2	cg05414246	0.05326597	0.00623442	0.04703155	0.007729369	69598296	70793506
AUTS2	cg06390648	0.064926726	0.009164238	0.055762488	0.012600247	69598296	70793506
AUTS2	cg24559064	0.070608954	0.012528524	0.058080429	0.000831001	69598296	70793506
AUTS2	cg12470551	0.118761597	0.056080153	0.062681444	0.00582766	69598296	70793506
AUTS2	cg09594297	0.088409275	0.020047935	0.068361341	0.025936127	69598296	70793506
AUTS2	cg16350115	0.079357159	0.007101201	0.072255958	0.038168497	69598296	70793506
AUTS2	cg16427257	0.093088798	0.01284483	0.080243968	0.026581668	69598296	70793506
AUTS2	cg11916753	0.10123989	0.016487978	0.084751912	0.015091545	69598296	70793506
AUTS2	cg13308713	0.106386719	0.020882451	0.085504268	0.005382155	69598296	70793506
AUTS2	cg08500337	0.098528667	0.011342025	0.087186642	0.031552362	69598296	70793506
AUTS2	cg17406943	0.108920862	0.021727747	0.087193115	0.003512094	69598296	70793506
AUTS2	cg17184370	0.112448848	0.022991378	0.08945747	0.034200114	69598296	70793506
AUTS2	cg24149024	0.103379587	0.011236575	0.092143012	0.008937772	69598296	70793506
AUTS2	cg16889245	0.37886059	0.283219799	0.095640791	0.046420665	69598296	70793506
AUTS2	cg06215255	0.308578559	0.208054362	0.100524197	0.030801827	69598296	70793506
AUTS2	cg00940435	0.225099335	0.120114011	0.104985323	0.025796763	69598296	70793506
AUTS2	cg13039539	0.275039594	0.164060509	0.110979085	0.033105186	69598296	70793506
AUTS2	cg01311197	0.13638755	0.024529651	0.111857899	0.037406229	69598296	70793506
AUTS2	cg14453392	0.141463789	0.021930668	0.119533121	9.23e-05	69598296	70793506
AUTS2	cg12718803	0.152136502	0.029855458	0.122281045	0.001605653	69598296	70793506
AUTS2	cg06559333	0.149361421	0.021630849	0.127730572	0.002889123	69598296	70793506
AUTS2	cg15090915	0.283492168	0.149651831	0.133840336	0.005087363	69598296	70793506
AUTS2	cg19086156	0.265312665	0.123961412	0.141351253	0.00465135	69598296	70793506
AUTS2	cg25311278	0.31119553	0.168605473	0.142590056	0.004939944	69598296	70793506
AUTS2	cg10728717	0.178375313	0.032602798	0.145772515	4.17e-05	69598296	70793506
AUTS2	cg24783538	0.15607365	0.006029611	0.150044039	0.013050182	69598296	70793506
AUTS2	cg24782197	0.180426612	0.026404496	0.154022115	0.000782868	69598296	70793506
AUTS2	cg21692039	0.195490435	0.029743682	0.165746753	0.0052371	69598296	70793506
AUTS2	cg09443439	0.190603299	0.017164079	0.17343922	0.000896946	69598296	70793506
AUTS2	cg26430230	0.190871365	0.016963282	0.173908082	0.022794371	69598296	70793506
AUTS2	cg25330665	0.188565315	0.01373201	0.174833305	5.81e-05	69598296	70793506
AUTS2	cg19466875	0.242365054	0.051575215	0.190789839	0.006430175	69598296	70793506
AUTS2	cg04494844	0.352554338	0.157269492	0.195284847	0.00189024	69598296	70793506
AUTS2	cg03803008	0.434341199	0.227633921	0.206707278	0.008961327	69598296	70793506
AUTS2	cg20680265	0.313834495	0.104700592	0.209133902	0.001571891	69598296	70793506
AUTS2	cg01471203	0.81273163	0.594004809	0.218726822	0.001296616	69598296	70793506
AUTS2	cg14188845	0.265689775	0.046527292	0.219162483	0.008994923	69598296	70793506
AUTS2	cg00246003	0.307735751	0.08119529	0.226540461	0.001867713	69598296	70793506
AUTS2	cg21995931	0.526306189	0.298067723	0.228238467	0.004137997	69598296	70793506
AUTS2	cg16226004	0.748723216	0.516038192	0.232685024	0.028167354	69598296	70793506
AUTS2	cg04289802	0.343381222	0.078996641	0.26438458	0.002372247	69598296	70793506
AUTS2	cg07427336	0.501115512	0.235954083	0.265161429	0.000434531	69598296	70793506
AUTS2	cg12403745	0.579264324	0.3130743	0.266190024	0.001163832	69598296	70793506
AUTS2	cg17048283	0.702298152	0.434890402	0.26740775	0.023240876	69598296	70793506
AUTS2	cg01184309	0.805798365	0.532892751	0.272905613	0.011004924	69598296	70793506
AUTS2	cg11355968	0.457375503	0.171433621	0.285941882	0.006400531	69598296	70793506
AUTS2	cg05728588	0.636854976	0.348673979	0.288180997	0.000326753	69598296	70793506
AUTS2	cg24065623	0.451965539	0.160210397	0.291755142	0.004417643	69598296	70793506
AUTS2	cg20295702	0.605980001	0.301782809	0.304197192	0.000171452	69598296	70793506
AUTS2	cg08248641	0.565780824	0.239659804	0.32612102	0.001277037	69598296	70793506
AUTS2	cg04035048	0.70722294	0.380702182	0.326520758	0.001153385	69598296	70793506
AUTS2	cg02737738	0.820806412	0.483938781	0.336867632	0.000231951	69598296	70793506
AUTS2	cg11369748	0.78126888	0.437188047	0.344080832	0.00039867	69598296	70793506
AUTS2	cg12005646	0.747853567	0.360767494	0.387086073	0.00058015	69598296	70793506
AUTS2	cg18651347	0.592073489	0.203610428	0.38846306	0.000204806	69598296	70793506
AXDND1	cg07817170	0.809195834	0.647829727	0.161366107	0.010092187	179365720	179554735
AXDND1	cg09822482	0.394103625	0.22895908	0.165144545	0.003646288	179365720	179554735
AXDND1	cg08037922	0.859186483	0.687082437	0.172104045	0.004955997	179365720	179554735
AXIN1	cg00602726	0.964499997	0.94352786	0.020972137	0.045140264	287440	352723
AXIN1	cg01005535	0.958956575	0.934148341	0.024808233	0.031614511	287440	352723
AXIN1	cg15634139	0.953074077	0.909972684	0.043101394	0.049520356	287440	352723
AXIN1	cg03000848	0.967871088	0.923362615	0.044508473	0.004077853	287440	352723
AXIN1	cg01792406	0.958959062	0.882759192	0.07619987	0.008118027	287440	352723
AZIN1	cg05060240	0.038417936	0.011369226	0.027048711	0.006926789	102826111	102893864
AZIN1	cg18159684	0.931687904	0.881318145	0.05036976	0.036827527	102826111	102893864
AZIN1	cg06653662	0.296399708	0.094859133	0.201540575	0.004777246	102826111	102893864
B3GALT1	cg27114740	0.085030202	0.042401022	0.04262918	0.011340774	167293001	167874045
B3GALT1	cg19823494	0.125182302	0.055818915	0.069363387	0.020187274	167293001	167874045
B3GALT1	cg00347071	0.624825677	0.465893587	0.15893209	0.049286248	167293001	167874045
B3GALT5	cg08795360	0.909245966	0.764089538	0.145156428	0.001238695	39556442	39673137
B3GALT5	cg20786197	0.899342045	0.743269386	0.156072659	0.014556387	39556442	39673137
B3GALT5	cg25920512	0.480362413	0.306050214	0.174312199	0.027265664	39556442	39673137
B3GALT5	cg20390453	0.817394861	0.577373973	0.240020887	0.001219639	39556442	39673137
B3GLCT	cg27417799	0.974732125	0.960055967	0.014676157	0.033790766	31199975	31332276
B3GLCT	cg27059053	0.938174617	0.873506062	0.064668555	0.013966829	31199975	31332276
B3GLCT	cg22920624	0.414239471	0.208960706	0.205278765	0.028743138	31199975	31332276
B3GNTL1	cg06911187	0.972337233	0.941792546	0.030544686	0.028354517	82942149	83051809
B3GNTL1	cg13788927	0.906274668	0.842575788	0.06369888	0.026570716	82942149	83051809
B3GNTL1	cg01736253	0.840898712	0.733221591	0.107677121	0.039510156	82942149	83051809
B3GNTL1	cg24939943	0.842406131	0.720204698	0.122201433	0.011617452	82942149	83051809
BAALC-AS1	cg25721713	0.352161785	0.205922318	0.146239467	0.006255239	103153394	103298772
BAALC-AS1	cg17800669	0.848200375	0.697073307	0.151127068	0.012784153	103153394	103298772
BAALC-AS1	cg09799091	0.77730002	0.588203676	0.189096344	0.048732756	103153394	103298772
BABAM2	cg11906781	0.025326847	0.013960061	0.011366786	0.030081515	27889941	28338901
BABAM2	cg26991453	0.95651314	0.889672009	0.066841131	0.003227689	27889941	28338901
BABAM2	cg03657448	0.315041786	0.222193841	0.092847945	0.049273202	27889941	28338901
BABAM2	cg00121142	0.682555205	0.527381016	0.155174189	0.007291744	27889941	28338901
BACE2	cg01949023	0.308218674	0.20255841	0.105660263	0.024995621	41167801	41282530
BACE2	cg09491363	0.389173148	0.269534707	0.119638442	0.021037509	41167801	41282530
BACE2	cg10640077	0.414567201	0.286196105	0.128371096	0.016286215	41167801	41282530
BACE2	cg09024948	0.477044306	0.338969302	0.138075004	0.016654518	41167801	41282530
BACE2	cg26297761	0.562954473	0.416441478	0.146512994	0.015846824	41167801	41282530
BACE2	cg09884350	0.506193011	0.357481537	0.148711473	0.01029641	41167801	41282530
BACE2	cg01509884	0.494498529	0.342165324	0.152333205	0.02166778	41167801	41282530
BACE2	cg18151134	0.512007602	0.353495244	0.158512358	0.014374003	41167801	41282530
BACE2	cg16998655	0.630081777	0.46153149	0.168550287	0.008947781	41167801	41282530
BACE2	cg03950924	0.494997786	0.312451519	0.182546267	0.020815519	41167801	41282530
BACE2	cg01612285	0.477373713	0.28884312	0.188530593	0.009047039	41167801	41282530
BACE2	cg10606725	0.490524936	0.276361752	0.214163183	0.002064476	41167801	41282530
BACH2	cg12205413	0.02113765	0.009280232	0.011857417	0.044597387	89926528	90296908
BACH2	cg12090880	0.914553187	0.836155909	0.078397279	0.039711873	89926528	90296908
BACH2	cg10365984	0.936787239	0.849612407	0.087174832	0.00521786	89926528	90296908
BACH2	cg12093193	0.892813425	0.771478155	0.12133527	0.007870768	89926528	90296908
BANK1	cg23730277	0.919003771	0.814462984	0.104540786	0.003353748	101411286	102074812
BANK1	cg22566759	0.199913529	0.072113917	0.127799611	0.001933397	101411286	102074812
BANK1	cg00332153	0.790316089	0.658152573	0.132163516	0.019949341	101411286	102074812
BANK1	cg14779735	0.61121685	0.343833589	0.267383261	0.003720617	101411286	102074812
BANP	cg05887749	0.933865301	0.870740009	0.063125291	0.022418965	87949244	88077318
BANP	cg16328271	0.884882858	0.804685056	0.080197802	0.012618449	87949244	88077318
BANP	cg27247569	0.76073836	0.641871152	0.118867207	0.038233277	87949244	88077318
BANP	cg27294701	0.802590533	0.682339273	0.120251259	0.025238497	87949244	88077318
BANP	cg08595782	0.771426129	0.646403474	0.125022655	0.015219584	87949244	88077318
BARHL1	cg12622986	0.406381312	0.227326907	0.179054405	0.025208805	132582606	132590252
BARHL1	cg19793376	0.564048528	0.351821424	0.212227104	0.014898189	132582606	132590252
BARHL1	cg13875536	0.351398049	0.121763437	0.229634613	0.00282658	132582606	132590252
BARHL1	cg14266251	0.782288388	0.537688985	0.244599403	0.023327189	132582606	132590252
BARHL1	cg14651249	0.414012888	0.143259042	0.270753846	0.003842219	132582606	132590252
BARHL2	cg13146465	0.961492048	0.905987166	0.055504881	0.004071654	90711539	90717302
BARHL2	cg01921432	0.967517171	0.909178629	0.058338542	0.004583934	90711539	90717302
BARHL2	cg06959142	0.253484142	0.112731821	0.14075232	0.015975659	90711539	90717302
BARX2	cg13085404	0.068213198	0.036217809	0.031995389	0.019074047	129375848	129452279
BARX2	cg00587329	0.116863597	0.017703191	0.099160406	0.005173301	129375848	129452279
BARX2	cg26221631	0.658082181	0.530072054	0.128010127	0.024935736	129375848	129452279
BARX2	cg14549482	0.218768858	0.077238502	0.141530356	0.00113196	129375848	129452279
BBOX1-AS1	cg12222932	0.093492357	0.04700531	0.046487047	0.025506554	27047186	27220113
BBOX1-AS1	cg14854932	0.152336757	0.031178997	0.12115776	0.000156042	27047186	27220113
BBOX1-AS1	cg19130723	0.922746136	0.800116397	0.122629739	0.011240514	27047186	27220113
BBOX1-AS1	cg27596843	0.467998589	0.300903336	0.167095253	0.040544184	27047186	27220113
BBOX1-AS1	cg04897044	0.705296837	0.537719669	0.167577167	0.00674081	27047186	27220113
BBS9	cg04766434	0.206829788	0.110039234	0.096790555	0.009080776	33109557	33877180
BBS9	cg11396411	0.160284053	0.033268801	0.127015252	0.01812244	33109557	33877180
BBS9	cg25067210	0.393239171	0.265589658	0.127649513	0.030500864	33109557	33877180
BBS9	cg07149971	0.920241046	0.765000826	0.15524022	0.001459177	33109557	33877180
BBS9	cg22501483	0.707343762	0.532088608	0.175255154	0.02309454	33109557	33877180
BBS9	cg25688460	0.223752492	0.036024174	0.187728318	0.013497844	33109557	33877180
BBS9	cg02657855	0.533481883	0.343222807	0.190259077	0.007342801	33109557	33877180
BBS9	cg02938961	0.683349246	0.490239739	0.193109506	0.008128783	33109557	33877180
BBS9	cg00183889	0.552455842	0.35781918	0.194636662	0.031714008	33109557	33877180
BBS9	cg21748003	0.797021024	0.601968575	0.195052449	0.004192908	33109557	33877180
BBS9	cg20641562	0.769223796	0.570346171	0.198877625	0.003573992	33109557	33877180
BBS9	cg16405235	0.247131153	0.044639971	0.202491182	0.044627308	33109557	33877180
BBS9	cg22157320	0.351220845	0.140339693	0.210881151	0.019493442	33109557	33877180
BBS9	cg26689186	0.587648817	0.369534791	0.218114026	0.018005085	33109557	33877180
BBS9	cg12390678	0.435394281	0.207906586	0.227487695	0.020857749	33109557	33877180
BBS9	cg23831574	0.576503549	0.337089515	0.239414035	0.001959042	33109557	33877180
BBS9	cg24050047	0.490066374	0.250407057	0.239659317	0.008438143	33109557	33877180
BBS9	cg14299535	0.74728632	0.497628517	0.249657804	0.002943503	33109557	33877180
BBS9	cg16908556	0.713856884	0.4394302	0.274426684	0.005229603	33109557	33877180
BBX	cg18057559	0.018228273	0.007646735	0.010581538	0.016733186	107522936	107811339
BBX	cg16006418	0.963318326	0.932102316	0.03121601	0.016763906	107522936	107811339
BBX	cg20234365	0.907960697	0.815609948	0.092350749	0.046289806	107522936	107811339
BCAS1	cg05019203	0.514951264	0.392672048	0.122279216	0.034121117	53936777	54070594
BCAS1	cg18898460	0.789390524	0.640747639	0.148642884	0.028716243	53936777	54070594
BCAS1	cg10592033	0.459569066	0.28923853	0.170330536	0.031792157	53936777	54070594
BCAS1	cg14987518	0.387526165	0.188494664	0.199031501	0.011035317	53936777	54070594
BCAT1	cg16294280	0.958953953	0.9283823	0.030571653	0.037297835	24810024	24949101
BCAT1	cg13433796	0.939318637	0.890861449	0.048457187	0.025956701	24810024	24949101
BCL11B	cg10515131	0.045476908	0.007235465	0.038241443	0.040574178	99169287	99272197
BCL11B	cg08724920	0.06295144	0.014837637	0.048113803	0.046851069	99169287	99272197
BCL11B	cg02224314	0.973902197	0.925357079	0.048545118	0.005416746	99169287	99272197
BCL11B	cg10859114	0.127338076	0.030264546	0.09707353	0.016004999	99169287	99272197
BCL11B	cg07675477	0.149954346	0.0443522	0.105602146	0.010117839	99169287	99272197
BCL11B	cg05343632	0.138975085	0.021927046	0.117048039	0.014361294	99169287	99272197
BCL11B	cg19128731	0.129228742	0.011628018	0.117600724	0.000968342	99169287	99272197
BCL11B	cg24168924	0.538575725	0.42022703	0.118348695	0.047682556	99169287	99272197
BCL11B	cg01987941	0.230174245	0.092842372	0.137331873	0.0341994	99169287	99272197
BCL11B	cg26444730	0.268461409	0.129319685	0.139141724	0.003624644	99169287	99272197
BCL11B	cg05768367	0.439558349	0.296846718	0.142711631	0.01751487	99169287	99272197
BCL11B	cg12737475	0.522273517	0.375689759	0.146583758	0.021178211	99169287	99272197
BCL11B	cg06341731	0.674829679	0.525540932	0.149288748	0.021877984	99169287	99272197
BCL11B	cg26396443	0.198003385	0.037966964	0.160036421	0.000125012	99169287	99272197
BCL11B	cg26002989	0.411167153	0.238901057	0.172266096	0.012692496	99169287	99272197
BCL11B	cg23398318	0.240027929	0.060811716	0.179216213	0.003232006	99169287	99272197
BCL11B	cg11753157	0.284305045	0.101768432	0.182536613	0.001260318	99169287	99272197
BCL11B	cg13633992	0.332348082	0.129245096	0.203102986	0.003330485	99169287	99272197
BCL11B	cg10178917	0.293677358	0.064662621	0.229014737	0.00012818	99169287	99272197
BCL11B	cg24464444	0.363012161	0.131653253	0.231358907	0.000983589	99169287	99272197
BCL11B	cg19466822	0.58018569	0.289609608	0.290576082	0.000584695	99169287	99272197
BCL2	cg27569829	0.947130311	0.919867518	0.027262793	0.049075095	63123346	63320128
BCL2	cg14889643	0.958295862	0.926477336	0.031818526	0.039058791	63123346	63320128
BCL2	cg18395269	0.97334673	0.910991297	0.062355433	0.000180257	63123346	63320128
BCL2	cg20226460	0.558193298	0.422314783	0.135878516	0.027390694	63123346	63320128
BCL2	cg02402914	0.309637196	0.171911702	0.137725494	0.040770628	63123346	63320128
BCL2	cg17282067	0.337154245	0.165362385	0.17179186	0.006479012	63123346	63320128
BCL2	cg08633051	0.698338672	0.484669898	0.213668774	0.014307065	63123346	63320128
BCL2	cg21984711	0.512283022	0.270222055	0.242060967	0.021002496	63123346	63320128
BCL3	cg26470501	0.080774178	0.042626716	0.038147463	0.037870665	44747705	44760044
BCL3	cg25644380	0.953395513	0.878310391	0.075085121	0.001009214	44747705	44760044
BCL3	cg17883035	0.963913763	0.88330001	0.080613753	0.000283512	44747705	44760044
BDKRB2	cg06977494	0.971004478	0.91588827	0.055116208	0.000204257	96204679	96244166
BDKRB2	cg00580507	0.634256694	0.438597743	0.195658951	0.002613822	96204679	96244166
BDKRB2	cg05050072	0.723574495	0.492850843	0.230723653	0.047874887	96204679	96244166
BEGAIN	cg05593236	0.991380948	0.982619562	0.008761386	0.042562278	100537147	100587417
BEGAIN	cg24033503	0.988041149	0.95345414	0.034587009	0.024488183	100537147	100587417
BEGAIN	cg26279372	0.259201331	0.137740673	0.121460658	0.037974935	100537147	100587417
BEND5	cg02492678	0.057714894	0.027461836	0.030253057	0.012445459	48727519	48776969
BEND5	cg08155789	0.036586334	0.0053816	0.031204734	0.021393358	48727519	48776969
BEND5	cg18760505	0.160458955	0.028337172	0.132121783	0.003546356	48727519	48776969
BEND5	cg12796616	0.227768306	0.06989682	0.157871486	0.002152582	48727519	48776969
BICD2	cg05875696	0.960641181	0.931529305	0.029111876	0.013532898	92711363	92764833
BICD2	cg13566278	0.96519411	0.915821486	0.049372624	0.009690525	92711363	92764833
BICD2	cg02628855	0.856575013	0.698688714	0.157886299	0.017052339	92711363	92764833
BLCAP	cg11421182	0.031566277	0.016130926	0.015435351	0.030073769	37492472	37527931
BLCAP	cg11948874	0.942254085	0.908783666	0.033470419	0.048066445	37492472	37527931
BLCAP	cg14635820	0.953391764	0.904181543	0.049210221	0.013248724	37492472	37527931
BLCAP	cg04810287	0.778302211	0.680494443	0.097807769	0.018613256	37492472	37527931
BMP7	cg25449466	0.961264347	0.908791843	0.052472503	0.001904119	57168753	57266641
BMP7	cg09269945	0.94232581	0.877252937	0.065072873	0.010658475	57168753	57266641
BMP7	cg15600940	0.909521198	0.820980075	0.088541123	0.017777712	57168753	57266641
BMP7	cg24208023	0.224455997	0.079774275	0.144681722	0.005408872	57168753	57266641
BMPER	cg01555639	0.227083332	0.126618059	0.100465273	0.046016269	33904308	34156427
BMPER	cg22164367	0.908690466	0.746266454	0.162424012	0.007837401	33904308	34156427
BMPER	cg02531509	0.352842012	0.174780907	0.178061106	0.013562408	33904308	34156427
BMPER	cg10413224	0.511681494	0.304247022	0.207434472	0.018653008	33904308	34156427
BMPER	cg21780600	0.726159451	0.494926849	0.231232602	0.000659956	33904308	34156427
BNC2	cg13757926	0.973650084	0.952613652	0.021036432	0.031784316	16409503	16870843
BNC2	cg14061067	0.170529427	0.071225893	0.099303534	0.028581719	16409503	16870843
BNC2	cg05026261	0.829964308	0.656788	0.173176307	0.01572007	16409503	16870843
BOLL	cg05783139	0.96396462	0.933012387	0.030952232	0.017518232	197726879	197786762
BOLL	cg03433510	0.939266733	0.877149457	0.062117276	0.047284147	197726879	197786762
BOLL	cg21866259	0.972075673	0.896034521	0.076041152	0.00024998	197726879	197786762
BOLL	cg21300403	0.396043155	0.270936914	0.125106242	0.043442887	197726879	197786762
BOLL	cg24589459	0.732965196	0.555474462	0.177490733	0.044458503	197726879	197786762
BOLL	cg20577027	0.583006338	0.369099209	0.213907129	0.011214841	197726879	197786762
BOP1	cg25958911	0.946481805	0.90047014	0.046011665	0.02579296	144262045	144291438
BOP1	cg24605064	0.905217934	0.826644561	0.078573373	0.048522388	144262045	144291438
BOP1	cg21215409	0.371246248	0.260807815	0.110438432	0.035082725	144262045	144291438
BORCS8-MEF2B	cg23543615	0.987789163	0.967010004	0.020779159	0.006098342	19145569	19192158
BORCS8-MEF2B	cg24446071	0.967740965	0.935963753	0.031777212	0.009157791	19145569	19192158
BORCS8-MEF2B	cg22865215	0.941388866	0.825239952	0.116148914	0.015010474	19145569	19192158
BRD4	cg20467348	0.954521686	0.913605613	0.040916073	0.020379139	15235519	15332545
BRD4	cg15863355	0.961255402	0.895345018	0.065910384	0.003055616	15235519	15332545
BRD4	cg10377921	0.168617289	0.096858536	0.071758753	0.010912232	15235519	15332545
BRMS1L	cg19568206	0.938666504	0.902663118	0.036003386	0.040884063	35826338	35932325
BRMS1L	cg13169072	0.827911241	0.706155436	0.121755805	0.036656565	35826338	35932325
BRMS1L	cg19723218	0.611905505	0.398901317	0.213004188	0.020459964	35826338	35932325
BRPF1	cg14734200	0.970295489	0.955434984	0.014860505	0.043219741	9731729	9748019
BRPF1	cg13382617	0.932620068	0.827134021	0.105486047	0.002106877	9731729	9748019
BRPF1	cg00230550	0.827329185	0.711120973	0.116208212	0.008742854	9731729	9748019
BRSK2	cg19494188	0.898722165	0.840480713	0.058241452	0.023843055	1389899	1462689
BRSK2	cg03690133	0.925432592	0.862490458	0.062942135	0.01365968	1389899	1462689
BRSK2	cg06489500	0.693515613	0.600670235	0.092845378	0.045122004	1389899	1462689
BSN	cg17130086	0.960856977	0.90992916	0.050927817	0.001841663	49554477	49671549
BSN	cg01323672	0.399375595	0.295363623	0.104011972	0.049972775	49554477	49671549
BSN	cg10742060	0.767882298	0.577016194	0.190866104	0.004837265	49554477	49671549
BST1	cg08198265	0.393259508	0.279939536	0.113319972	0.037379719	15703065	15738313
BST1	cg13528854	0.7378286	0.562987246	0.174841355	0.004013546	15703065	15738313
BST1	cg07741592	0.570585	0.370985313	0.199599687	0.010293316	15703065	15738313
BTBD11	cg03476751	0.048378467	0.022454761	0.025923706	0.010761089	107318421	107659642
BTBD11	cg24966575	0.961899814	0.912361323	0.049538491	0.024881212	107318421	107659642
BTBD11	cg02120968	0.922532047	0.853712236	0.068819811	0.007595386	107318421	107659642
BTBD11	cg05649374	0.834619387	0.689895265	0.144724123	0.004462649	107318421	107659642
C10orf67	cg21967134	0.953506515	0.694682064	0.258824451	0.00134576	23202696	23344845
C10orf71	cg25043352	0.049523253	0.02438978	0.025133473	0.046857614	49299170	49327492
C10orf71	cg11974346	0.096771973	0.0387914	0.057980573	0.031487486	49299170	49327492
C10orf71	cg26897830	0.521954491	0.227352208	0.294602283	0.000938564	49299170	49327492
C10orf90	cg24621084	0.20201177	0.133179294	0.068832476	0.026523598	126424997	126798708
C10orf90	cg24466939	0.717113819	0.55115011	0.165963709	0.018782395	126424997	126798708
C10orf90	cg21182799	0.634653808	0.46541746	0.169236348	0.016881858	126424997	126798708
C10orf90	cg26446974	0.90863999	0.718354372	0.190285617	0.027337896	126424997	126798708
C10orf90	cg04651765	0.44176929	0.229196247	0.212573043	0.014020737	126424997	126798708
C10orf90	cg14523725	0.634543893	0.367624049	0.266919844	0.001654786	126424997	126798708
C12orf60	cg24486842	0.620015615	0.472872297	0.147143318	0.035170508	14803666	14906586
C12orf60	cg03835959	0.775226642	0.594419824	0.180806818	0.004860983	14803666	14906586
C14orf132	cg23117999	0.191113052	0.119032564	0.072080488	0.030971867	96039362	96093971
C14orf132	cg23384668	0.801750819	0.624254093	0.177496726	0.00947617	96039362	96093971
C14orf132	cg26136722	0.839126823	0.651594877	0.187531946	0.030893645	96039362	96093971
C14orf132	cg21181457	0.478176612	0.216360273	0.261816339	0.026280352	96039362	96093971
C1orf159	cg05035248	0.991779446	0.980213696	0.01156575	0.01268039	1081818	1116361
C1orf159	cg10782633	0.988958722	0.966859496	0.022099226	0.005546941	1081818	1116361
C1orf159	cg11754357	0.951787221	0.916479236	0.035307986	0.043904445	1081818	1116361
C2	cg15578595	0.966578418	0.936122161	0.030456257	0.028860488	31897785	31945672
C2	cg04498679	0.292384175	0.192056753	0.100327422	0.029722692	31897785	31945672
C2	cg07508649	0.919890238	0.805260339	0.1146299	0.010857868	31897785	31945672
C2	cg20371401	0.402363001	0.261751448	0.140611553	0.014823605	31897785	31945672
C3	cg04601383	0.966381061	0.93077198	0.035609081	0.008319956	6677704	6730562
C3	cg26428845	0.963615563	0.921837211	0.041778352	0.002108137	6677704	6730562
C3	cg14042714	0.913861039	0.863471305	0.050389734	0.027367867	6677704	6730562
C3	cg26861457	0.881198927	0.743007003	0.138191924	0.001714064	6677704	6730562
C3	cg15481294	0.685647273	0.535032709	0.150614564	0.025294356	6677704	6730562
C3	cg11295942	0.923465841	0.763972951	0.15949289	0.001185922	6677704	6730562
C3	cg25761371	0.253725878	0.082308041	0.171417836	0.000885213	6677704	6730562
C3	cg05284873	0.613578951	0.42486423	0.188714722	0.015552139	6677704	6730562
C4orf50	cg24769849	0.028408501	0.010953068	0.017455434	0.023579986	5897373	6200555
C4orf50	cg25093045	0.145457391	0.040115938	0.105341453	0.004655121	5897373	6200555
C4orf50	cg00256873	0.270292699	0.15410067	0.116192029	0.014753811	5897373	6200555
C4orf50	cg05549970	0.5242734	0.392235087	0.132038314	0.027468886	5897373	6200555
C4orf50	cg17470837	0.344743355	0.210054641	0.134688715	0.009222721	5897373	6200555
C4orf50	cg07635567	0.16494838	0.024057142	0.140891238	0.00904653	5897373	6200555
C4orf51	cg00847387	0.944263331	0.887435155	0.056828176	0.002904051	145680146	145771032
C4orf51	cg02528862	0.918615939	0.861007041	0.057608898	0.017190752	145680146	145771032
C4orf51	cg14328852	0.492586457	0.362333285	0.130253172	0.022041017	145680146	145771032
C6orf89	cg02180507	0.036688286	0.018795125	0.017893161	0.007761001	36871870	36928964
C6orf89	cg11525226	0.965461107	0.92323446	0.042226647	0.005739739	36871870	36928964
C6orf89	cg13939462	0.960007303	0.906508658	0.053498646	0.002088273	36871870	36928964
C6orf89	cg01910741	0.927401586	0.840108521	0.087293066	0.010214739	36871870	36928964
C7orf31	cg12781218	0.009957034	0.005581268	0.004375766	0.04956752	25134692	25180356
C7orf50	cg24474622	0.9758219	0.95889485	0.016927049	0.039708913	996986	1138260
C7orf50	cg08137085	0.968691076	0.951094519	0.017596557	0.045582679	996986	1138260
C7orf50	cg00949677	0.971563466	0.943827236	0.02773623	0.030112403	996986	1138260
C7orf50	cg09510128	0.97641555	0.933098739	0.043316811	0.020721886	996986	1138260
C7orf50	cg12076878	0.907030096	0.830645907	0.076384189	0.005894771	996986	1138260
C7orf50	cg19062258	0.911352159	0.825050338	0.086301821	0.026910916	996986	1138260
C8orf44-SGK3	cg23158475	0.922523661	0.849715748	0.072807913	0.020648924	66667596	66860472
C8orf44-SGK3	cg02127234	0.333017659	0.136285581	0.196732078	0.005793523	66667596	66860472
C8orf44-SGK3	cg17253785	0.635717347	0.294205302	0.341512046	0.007934506	66667596	66860472
CA8	cg21633026	0.231088382	0.150464063	0.08062432	0.032934124	60185412	60281400
CA8	cg20321409	0.173645916	0.018612945	0.155032971	0.013331869	60185412	60281400
CA8	cg08949656	0.779937507	0.598340014	0.181597493	0.017275588	60185412	60281400
CA8	cg13723731	0.66574395	0.344842421	0.320901529	0.001786247	60185412	60281400
CA8	cg16616806	0.58034319	0.088416485	0.491926705	0.000186552	60185412	60281400
CA9	cg20610181	0.028769523	0.014804275	0.013965248	0.041921467	35673928	35681159
CACNA1A	cg18396176	0.872553661	0.804283843	0.068269818	0.048844607	13206442	13633025
CACNA1A	cg27272547	0.145906783	0.069401103	0.07650568	0.045026305	13206442	13633025
CACNA1A	cg01271715	0.380205415	0.248890073	0.131315342	0.049849234	13206442	13633025
CACNA1A	cg05366189	0.269223203	0.124745311	0.144477892	0.018004136	13206442	13633025
CACNA1A	cg07488625	0.199668426	0.021672962	0.177995464	0.002474741	13206442	13633025
CACNA1A	cg16707895	0.449541739	0.237418139	0.2121236	0.006532918	13206442	13633025
CACNA1C	cg26966013	0.009839262	0.004437405	0.005401857	0.016206904	1970772	2697950
CACNA1C	cg06948658	0.067792309	0.007233767	0.060558543	0.024585617	1970772	2697950
CACNA1C	cg09939591	0.115729697	0.054939386	0.060790311	0.033221278	1970772	2697950
CACNA1C	cg15487748	0.947894542	0.849472261	0.098422281	0.002855088	1970772	2697950
CACNA1C	cg20557710	0.108719972	0.00835404	0.100365932	3.28e-06	1970772	2697950
CACNA1C	cg02136961	0.759218012	0.657375739	0.101842273	0.040126337	1970772	2697950
CACNA1C	cg03626208	0.733494279	0.630432301	0.103061978	0.045128098	1970772	2697950
CACNA1C	cg04006520	0.143951638	0.038844594	0.105107044	0.044068518	1970772	2697950
CACNA1C	cg14898177	0.291457504	0.183882054	0.10757545	0.020265012	1970772	2697950
CACNA1C	cg22497084	0.778586257	0.660918891	0.117667367	0.03431334	1970772	2697950
CACNA1C	cg13843366	0.232760359	0.106752807	0.126007551	0.02640654	1970772	2697950
CACNA1C	cg00506482	0.739052189	0.606417825	0.132634364	0.016906611	1970772	2697950
CACNA1C	cg14395444	0.770334104	0.624601153	0.145732951	0.046119633	1970772	2697950
CACNA1C	cg11797430	0.2329551	0.087142746	0.145812355	0.000266897	1970772	2697950
CACNA1C	cg04328166	0.468584992	0.31859543	0.149989562	0.01077731	1970772	2697950
CACNA1C	cg20777401	0.255487294	0.100937805	0.154549489	0.00094449	1970772	2697950
CACNA1C	cg20490175	0.376528469	0.216590573	0.159937896	0.012110555	1970772	2697950
CACNA1C	cg09641955	0.591646867	0.431679162	0.159967705	0.03284351	1970772	2697950
CACNA1C	cg05725666	0.467465979	0.305246509	0.16221947	0.005060542	1970772	2697950
CACNA1C	cg02839565	0.34984998	0.187057513	0.162792467	0.0279251	1970772	2697950
CACNA1C	cg15243478	0.293095985	0.127226262	0.165869723	0.003350574	1970772	2697950
CACNA1C	cg10714075	0.384063752	0.210668729	0.173395022	0.036130225	1970772	2697950
CACNA1C	cg00335360	0.281557577	0.107819287	0.17373829	0.000943626	1970772	2697950
CACNA1C	cg13370485	0.34848794	0.165091337	0.183396603	0.001321347	1970772	2697950
CACNA1C	cg03923850	0.938594726	0.753112151	0.185482575	0.002677022	1970772	2697950
CACNA1C	cg00788521	0.869559819	0.681387845	0.188171974	0.001864408	1970772	2697950
CACNA1C	cg00409812	0.318507685	0.106750355	0.21175733	0.001775745	1970772	2697950
CACNA1C	cg24460711	0.384866743	0.173031507	0.211835235	0.006284079	1970772	2697950
CACNA1C	cg21991803	0.395452534	0.179423947	0.216028587	0.003150089	1970772	2697950
CACNA1C	cg02064636	0.302962679	0.086646218	0.216316461	0.011369123	1970772	2697950
CACNA1C	cg12843697	0.278119489	0.055481679	0.22263781	0.000114597	1970772	2697950
CACNA1C	cg15160746	0.82460389	0.601179831	0.223424059	0.004991873	1970772	2697950
CACNA1C	cg15779785	0.676289438	0.445121973	0.231167465	0.008050356	1970772	2697950
CACNA1C	cg24033471	0.396042181	0.159866013	0.236176168	0.000298445	1970772	2697950
CACNA1C	cg06081628	0.542477253	0.288698544	0.25377871	0.001375458	1970772	2697950
CACNA1C	cg24430782	0.464841208	0.207774476	0.257066732	0.00057881	1970772	2697950
CACNA1C	cg04051640	0.368655643	0.078618649	0.290036994	6.72e-05	1970772	2697950
CACNA1C	cg23229652	0.65216029	0.357850978	0.294309312	0.002802092	1970772	2697950
CACNA1C	cg03885818	0.719647443	0.410280308	0.309367136	0.000302875	1970772	2697950
CACNA1C	cg01398181	0.921133774	0.603132068	0.318001706	8.89e-05	1970772	2697950
CACNA1C	cg02991464	0.426943629	0.104578721	0.322364908	0.000199644	1970772	2697950
CACNA1C	cg01895549	0.837905155	0.514468938	0.323436218	0.013776547	1970772	2697950
CACNA1C	cg13422701	0.442258125	0.07212583	0.370132295	8.37e-05	1970772	2697950
CACNA1C	cg04471888	0.704140529	0.292163085	0.411977444	9.8e-06	1970772	2697950
CACNA1C	cg00073140	0.781450625	0.316754137	0.464696488	0.000604857	1970772	2697950
CACNA1C-AS1	cg24902435	0.496205811	0.363696155	0.132509656	0.045728102	2676001	2691200
CACNA1C-AS1	cg04264072	0.345764189	0.146736833	0.199027355	0.001887348	2676001	2691200
CACNA1C-AS1	cg18816701	0.448787898	0.224622664	0.224165233	0.011972726	2676001	2691200
CACNA1C-AS1	cg03047070	0.379932693	0.134722862	0.245209831	0.000172493	2676001	2691200
CACNA1D	cg06646922	0.033100533	0.008440025	0.024660508	0.047480324	53328963	53813733
CACNA1D	cg24136476	0.073237353	0.020249691	0.052987662	0.03749707	53328963	53813733
CACNA1D	cg11120353	0.161535643	0.101147773	0.060387871	0.037932536	53328963	53813733
CACNA1D	cg26749175	0.145737216	0.063212924	0.082524292	0.037331284	53328963	53813733
CACNA1D	cg17540496	0.145303401	0.042034042	0.103269359	0.007232817	53328963	53813733
CACNA1D	cg08480458	0.318006966	0.163263293	0.154743673	0.022398612	53328963	53813733
CACNA1D	cg17665079	0.761192967	0.602253045	0.158939922	0.012843938	53328963	53813733
CACNA1E	cg06749285	0.018295724	0.00606963	0.012226094	0.000357509	181317690	181808084
CACNA1E	cg15742412	0.304658031	0.207298754	0.097359277	0.032332967	181317690	181808084
CACNA1E	cg06527919	0.166679972	0.030338484	0.136341488	0.017452534	181317690	181808084
CACNA1H	cg05408203	0.013535736	0.006273437	0.007262299	0.045125623	1153106	1221771
CACNA1H	cg09662162	0.686747664	0.55659136	0.130156305	0.032307041	1153106	1221771
CACNA1H	cg26571093	0.255871102	0.117113224	0.138757877	0.003023558	1153106	1221771
CACNA1H	cg10363122	0.535661785	0.369468135	0.16619365	0.018988649	1153106	1221771
CACNA1H	cg03986934	0.924654447	0.719449868	0.205204579	0.003193213	1153106	1221771
CACNA2D1	cg20288892	0.039084457	0.005137321	0.033947137	0.000696477	81946444	82443777
CACNA2D1	cg00704369	0.149285323	0.064862984	0.084422339	0.03323568	81946444	82443777
CACNA2D1	cg01454305	0.104544051	0.015290443	0.089253608	0.015052154	81946444	82443777
CACNA2D1	cg17294136	0.226740407	0.104266947	0.12247346	0.002566936	81946444	82443777
CACNA2D1	cg27470827	0.168763585	0.01774997	0.151013615	0.001245925	81946444	82443777
CACNA2D2	cg04555771	0.136104199	0.041856181	0.094248018	0.008816552	50362613	50504244
CACNA2D2	cg00383793	0.801736895	0.685758014	0.115978881	0.009896553	50362613	50504244
CACNA2D2	cg04015972	0.219733791	0.079923091	0.1398107	0.003610884	50362613	50504244
CACNA2D3	cg13532410	0.033192291	0.010376352	0.022815938	0.019887977	54122547	55074557
CACNA2D3	cg03196304	0.043189262	0.013806262	0.029383	0.0489836	54122547	55074557
CACNA2D3	cg20954180	0.113198253	0.028052389	0.085145864	0.03244762	54122547	55074557
CACNA2D3	cg11112015	0.219908095	0.114153633	0.105754462	0.00228242	54122547	55074557
CACNA2D3	cg09170024	0.714945799	0.538137551	0.176808249	0.029669478	54122547	55074557
CACNA2D3	cg21150675	0.379030367	0.174614896	0.204415471	0.008245057	54122547	55074557
CACNA2D4	cg08799606	0.328222761	0.20857291	0.119649851	0.042505965	1791963	1918666
CACNA2D4	cg19069360	0.521782416	0.356770986	0.16501143	0.025516782	1791963	1918666
CACNA2D4	cg02929855	0.555210323	0.388057328	0.167152995	0.020798561	1791963	1918666
CACNB2	cg20940700	0.090348008	0.014176003	0.076172005	0.015301227	18140424	18543557
CACNB2	cg22858500	0.42983078	0.254000953	0.175829827	0.030425489	18140424	18543557
CACNB2	cg07235076	0.357664195	0.164413535	0.193250661	0.004625974	18140424	18543557
CACNB2	cg15720089	0.957081038	0.759982647	0.197098391	0.00070323	18140424	18543557
CADM1	cg01850954	0.062281855	0.02695477	0.035327085	0.021647701	115169218	115504957
CADM1	cg16806497	0.046673798	0.008541058	0.03813274	0.00161145	115169218	115504957
CADM1	cg09670925	0.06891284	0.007904392	0.061008448	7.24e-05	115169218	115504957
CADM1	cg04356401	0.085556515	0.008939714	0.076616801	0.001965266	115169218	115504957
CADM1	cg16061656	0.229157072	0.103767544	0.125389528	0.017255043	115169218	115504957
CADM1	cg17900661	0.225014785	0.048439405	0.17657538	0.028394088	115169218	115504957
CADM1	cg03505501	0.218088804	0.04119765	0.176891154	0.007214991	115169218	115504957
CADM1	cg00602862	0.188251369	0.009886227	0.178365142	4.19e-05	115169218	115504957
CADM1	cg26434332	0.204036849	0.015711212	0.188325638	0.000175343	115169218	115504957
CADM1	cg12978142	0.232610319	0.040451442	0.192158877	0.001205003	115169218	115504957
CADM1	cg01282147	0.244495661	0.050113347	0.194382314	0.000507709	115169218	115504957
CADM1	cg19087217	0.24840115	0.045006628	0.203394522	0.002105751	115169218	115504957
CADM1	cg12503168	0.231527055	0.023790537	0.207736519	0.002773161	115169218	115504957
CADM1	cg13105228	0.243922606	0.033858722	0.210063884	0.00062829	115169218	115504957
CADM1	cg23956091	0.227877956	0.01293517	0.214942785	0.005443598	115169218	115504957
CADM1	cg15547001	0.351891199	0.132740023	0.219151176	0.002066875	115169218	115504957
CADM1	cg02005232	0.251025865	0.013944362	0.237081503	5.58e-05	115169218	115504957
CADM1	cg00758259	0.290797565	0.027143465	0.2636541	0.000150176	115169218	115504957
CADM1	cg25461513	0.316213611	0.051497278	0.264716332	0.000535266	115169218	115504957
CADM1	cg22994024	0.458383105	0.176675838	0.281707266	0.008692055	115169218	115504957
CADM1	cg16922523	0.294970106	0.00974147	0.285228636	1.37e-05	115169218	115504957
CADM1	cg01345637	0.323812932	0.024243524	0.299569408	0.000804178	115169218	115504957
CADM1	cg07806801	0.428981573	0.068372716	0.360608857	0.001077946	115169218	115504957
CALCOCO1	cg08436681	0.919402776	0.838554709	0.080848067	0.041529436	53708517	53727745
CALCOCO1	cg13559022	0.895420128	0.755222598	0.140197529	0.02642718	53708517	53727745
CALCOCO1	cg06157435	0.29776994	0.139404654	0.158365286	0.005804347	53708517	53727745
CALD1	cg24807761	0.979830348	0.963109787	0.016720561	0.038357036	134744252	134970729
CALD1	cg01077501	0.890769402	0.8157441	0.075025303	0.047985176	134744252	134970729
CALD1	cg26915370	0.154690592	0.07225482	0.082435771	0.005302637	134744252	134970729
CAMK1D	cg16123687	0.971607435	0.9350551	0.036552336	0.001498517	12349547	12835545
CAMK1D	cg14427642	0.942523065	0.902091005	0.04043206	0.033731068	12349547	12835545
CAMK1D	cg26480387	0.969351399	0.924558046	0.044793353	0.003678127	12349547	12835545
CAMK1D	cg01833521	0.889863681	0.80298864	0.086875041	0.020305808	12349547	12835545
CAMK1D	cg24088561	0.864112987	0.738158504	0.125954483	0.042516416	12349547	12835545
CAMSAP1	cg11162610	0.972748963	0.956429887	0.016319075	0.045824212	135808487	135907546
CAMSAP1	cg00664762	0.962772068	0.935431223	0.027340845	0.0391041	135808487	135907546
CAMSAP1	cg01951652	0.920818197	0.83647423	0.084343967	0.027010902	135808487	135907546
CAMSAP3	cg26297530	0.957025374	0.871960551	0.085064823	0.000612227	7595863	7618304
CAMSAP3	cg01016660	0.465717366	0.30548784	0.160229527	0.016991414	7595863	7618304
CAMSAP3	cg23420342	0.345896072	0.17159328	0.174302792	0.005610913	7595863	7618304
CAMTA1	cg08890097	0.968419854	0.949505862	0.018913993	0.044271965	6785454	7769706
CAMTA1	cg25196088	0.889539986	0.806238717	0.083301269	0.030209168	6785454	7769706
CAMTA1	cg17816038	0.290819844	0.142712526	0.148107318	0.005198718	6785454	7769706
CAMTA1	cg17875988	0.525579387	0.363912392	0.161666994	0.009784678	6785454	7769706
CAMTA1	cg02270563	0.55102359	0.382629063	0.168394527	0.032176348	6785454	7769706
CAMTA1	cg09838159	0.886718319	0.716787185	0.169931134	0.007889494	6785454	7769706
CAMTA1	cg06800235	0.539128585	0.334621351	0.204507234	0.002633504	6785454	7769706
CAMTA1	cg06599148	0.303174978	0.090755771	0.212419207	0.001906867	6785454	7769706
CAMTA2	cg07071512	0.930380692	0.884744013	0.045636679	0.031939925	4967992	4987675
CAMTA2	cg18975310	0.853690574	0.723180183	0.130510391	0.013212234	4967992	4987675
CAPN3	cg21670405	0.954997976	0.914613935	0.040384042	0.029100398	42359498	42412949
CAPN3	cg15902038	0.926140367	0.80091204	0.125228326	0.002023093	42359498	42412949
CAPRIN2	cg18602451	0.96959368	0.948265859	0.021327821	0.025022367	30709552	30823302
CAPRIN2	cg14189116	0.085977058	0.036444522	0.049532536	0.024325908	30709552	30823302
CAPRIN2	cg13752543	0.121303945	0.017852791	0.103451154	0.036466798	30709552	30823302
CARD11	cg16586807	0.945607156	0.891307261	0.054299895	0.010030879	2906142	3043867
CARD11	cg14588855	0.82313969	0.721194563	0.101945127	0.039195683	2906142	3043867
CARD11	cg13998892	0.598809026	0.48795307	0.110855957	0.048933697	2906142	3043867
CARD11	cg13003513	0.661702147	0.544221086	0.117481061	0.027100189	2906142	3043867
CARD11	cg17713761	0.457750736	0.320646674	0.137104062	0.031446407	2906142	3043867
CARD11	cg26265629	0.325027982	0.186398049	0.138629933	0.037323606	2906142	3043867
CARD11	cg06140996	0.778808913	0.622679806	0.156129106	0.010050413	2906142	3043867
CARD11	cg02779928	0.577285002	0.356382301	0.2209027	0.006846274	2906142	3043867
CARHSP1	cg26661402	0.944169372	0.896902963	0.047266409	0.008183299	8852942	8869012
CARHSP1	cg02706273	0.886962318	0.756894931	0.130067387	0.010648752	8852942	8869012
CARHSP1	cg21306072	0.907171167	0.772559959	0.134611208	0.009744941	8852942	8869012
CARMIL1	cg05206599	0.107800127	0.006965881	0.100834246	0.004001987	25279078	25620530
CARMIL1	cg21712512	0.165046865	0.034771173	0.130275692	0.025462706	25279078	25620530
CARMIL1	cg18128312	0.292243097	0.032770462	0.259472635	0.000176618	25279078	25620530
CASC15	cg17749946	0.944740375	0.900038465	0.04470191	0.034633323	21664184	22654455
CASC15	cg21232532	0.088765332	0.032519616	0.056245716	0.024399697	21664184	22654455
CASC15	cg22800743	0.720633077	0.632684632	0.087948445	0.049522041	21664184	22654455
CASQ2	cg25158649	0.281710376	0.104568748	0.177141628	0.004029441	115700021	115768714
CASQ2	cg05190718	0.349775853	0.153978823	0.19579703	0.000869927	115700021	115768714
CASQ2	cg17772071	0.419062607	0.182309116	0.236753491	0.000412636	115700021	115768714
CASZ1	cg27025731	0.975222724	0.95609756	0.019125164	0.026176732	10636604	10796650
CASZ1	cg12612309	0.95454606	0.912971822	0.041574238	0.036710185	10636604	10796650
CASZ1	cg02634861	0.972981874	0.907670381	0.065311493	0.013219373	10636604	10796650
CASZ1	cg13553158	0.931515578	0.840264724	0.091250854	0.010420729	10636604	10796650
CASZ1	cg02486355	0.906134945	0.805964486	0.100170458	0.008488681	10636604	10796650
CASZ1	cg02720091	0.922051361	0.81747784	0.10457352	0.036474557	10636604	10796650
CASZ1	cg09579869	0.687371577	0.56050752	0.126864056	0.013512892	10636604	10796650
CASZ1	cg03962214	0.851665217	0.698906492	0.152758725	0.034666888	10636604	10796650
CASZ1	cg05821633	0.889860192	0.729634853	0.160225338	0.001157693	10636604	10796650
CASZ1	cg13681765	0.706923323	0.538177775	0.168745548	0.025656505	10636604	10796650
CASZ1	cg24075935	0.441700166	0.1647144	0.276985765	6.88e-05	10636604	10796650
CBFA2T2	cg18138321	0.938046027	0.878921425	0.059124602	0.031350696	33490075	33650036
CBFA2T3	cg02087101	0.975939362	0.942464441	0.033474921	0.033001231	88874858	88977207
CBFA2T3	cg08351911	0.929497192	0.885565035	0.043932158	0.022213382	88874858	88977207
CBFA2T3	cg26591221	0.909725298	0.844436217	0.065289081	0.039079504	88874858	88977207
CBFA2T3	cg27248474	0.901587625	0.813598039	0.087989586	0.016285382	88874858	88977207
CBFA2T3	cg03373771	0.294885167	0.184226658	0.110658509	0.018577959	88874858	88977207
CBFA2T3	cg26876001	0.256876958	0.14358876	0.113288199	0.045089969	88874858	88977207
CBFA2T3	cg07483266	0.777541013	0.617371552	0.160169461	0.020357354	88874858	88977207
CBFA2T3	cg27044023	0.894333757	0.716101133	0.178232624	0.009885494	88874858	88977207
CCBE1	cg11243983	0.223509273	0.051147157	0.172362116	9.72e-05	59430939	59697662
CCBE1	cg16435436	0.561665448	0.349499721	0.212165727	0.011092887	59430939	59697662
CCBE1	cg23876214	0.448743266	0.118737344	0.330005922	2.76e-05	59430939	59697662
CCBE1	cg09996455	0.410425298	0.068936303	0.341488995	0.016212137	59430939	59697662
CCBE1	cg25958965	0.533947062	0.088753994	0.445193069	4.54e-05	59430939	59697662
CCDC140	cg02224980	0.965444721	0.934645773	0.030798948	0.007187891	222298147	222305217
CCDC140	cg23546474	0.982211721	0.948274862	0.033936859	0.007818482	222298147	222305217
CCDC140	cg15703632	0.493811003	0.368587702	0.125223302	0.027234319	222298147	222305217
CCDC140	cg16325502	0.425808966	0.290644579	0.135164387	0.018282209	222298147	222305217
CCDC140	cg15608397	0.626459148	0.481593837	0.144865311	0.039924787	222298147	222305217
CCDC140	cg02710571	0.188462104	0.040873415	0.147588689	0.00841017	222298147	222305217
CCDC140	cg02938320	0.777721798	0.618382362	0.159339437	0.012314539	222298147	222305217
CCDC140	cg09486778	0.783891465	0.621334949	0.162556515	0.02566323	222298147	222305217
CCDC140	cg14265823	0.659479099	0.474988362	0.184490737	0.010879261	222298147	222305217
CCDC140	cg13496838	0.308504178	0.114977327	0.19352685	0.009822436	222298147	222305217
CCDC140	cg24261911	0.619330919	0.416632433	0.202698486	0.012367055	222298147	222305217
CCDC140	cg00699392	0.477405458	0.25804196	0.219363498	0.0007364	222298147	222305217
CCDC140	cg16529477	0.730536092	0.478940494	0.251595597	0.02261469	222298147	222305217
CCDC140	cg15825116	0.774730087	0.475886014	0.298844072	0.005624437	222298147	222305217
CCDC141	cg09472437	0.119321453	0.024438137	0.094883316	0.012416782	178829757	179050137
CCDC141	cg19049213	0.327973139	0.098574116	0.229399023	0.001308335	178829757	179050137
CCDC141	cg24782949	0.398095135	0.114591501	0.283503634	0.001364826	178829757	179050137
CCDC172	cg24407204	0.189581155	0.103317045	0.08626411	0.012445108	116324448	116380029
CCDC172	cg26893909	0.171760934	0.024975276	0.146785658	0.000753092	116324448	116380029
CCDC172	cg26713755	0.199005965	0.046683494	0.152322471	0.001591654	116324448	116380029
CCDC33	cg06062102	0.945779892	0.897163385	0.048616507	0.037851656	74202705	74336472
CCDC33	cg23719157	0.109737517	0.041223577	0.06851394	0.003242161	74202705	74336472
CCDC33	cg05638472	0.272562282	0.182982328	0.089579954	0.027913569	74202705	74336472
CCDC39	cg06465756	0.942148068	0.90699987	0.035148198	0.045826393	180602858	180684942
CCDC39	cg06465756	0.942148068	0.90699987	0.035148198	0.045826393	180614008	180870933
CCDC39	cg08936897	0.280370749	0.191242642	0.089128108	0.04334688	180614008	180870933
CCDC40	cg25397840	0.979281257	0.942481507	0.036799751	0.006388109	80036632	80100613
CCDC40	cg00991534	0.06217832	0.019157607	0.043020713	0.035340551	80036632	80100613
CCDC40	cg05449573	0.942059263	0.896104209	0.045955054	0.038585333	80036632	80100613
CCDC40	cg15601682	0.887050751	0.772036767	0.115013984	0.023264135	80036632	80100613
CCDC40	cg17084456	0.853440913	0.689404917	0.164035996	0.015283327	80036632	80100613
CCDC57	cg26507988	0.960106706	0.934938109	0.025168598	0.035727297	82101460	82212830
CCDC57	cg19567758	0.941442974	0.906094185	0.035348788	0.039639308	82101460	82212830
CCDC57	cg21565972	0.959277444	0.911630159	0.047647285	0.004969358	82101460	82212830
CCDC65	cg13203223	0.010244149	0.004067667	0.006176481	0.03622928	48904110	48931840
CCDC65	cg08869573	0.701907396	0.486093758	0.215813637	0.031055266	48904110	48931840
CCDC88C	cg05245430	0.982939271	0.966164206	0.016775065	0.034290776	91271323	91417844
CCDC88C	cg25050246	0.962143692	0.924234624	0.037909068	0.047052595	91271323	91417844
CCDC88C	cg26435617	0.915928061	0.831760259	0.084167801	0.02455873	91271323	91417844
CCDC88C	cg06033276	0.926131634	0.791550023	0.134581611	0.004041138	91271323	91417844
CCER1	cg19429488	0.058409235	0.010323626	0.048085609	0.044461944	90905622	90955176
CCER1	cg23856280	0.782868578	0.66881651	0.114052068	0.034716986	90905622	90955176
CCER1	cg13408347	0.202609428	0.064956042	0.137653386	0.003533967	90905622	90955176
CCM2	cg19275838	0.992204059	0.983992094	0.008211965	0.016284753	44999475	45076469
CCM2	cg00677811	0.018982086	0.006745266	0.01223682	0.003574764	44999475	45076469
CCM2	cg17349352	0.94795088	0.877146815	0.070804066	0.003149977	44999475	45076469
CCND2	cg26864834	0.349720449	0.234315738	0.115404711	0.044344766	4269771	4305353
CCND2	cg22555262	0.192921873	0.076170871	0.116751002	0.001860768	4269771	4305353
CCND2	cg17024452	0.410567011	0.22654776	0.184019251	0.017106763	4269771	4305353
CCNT2-AS1	cg14906206	0.578784701	0.44037301	0.138411691	0.029427818	134735464	134918710
CCNT2-AS1	cg02940203	0.298013201	0.128068613	0.169944588	0.01638336	134735464	134918710
CCNT2-AS1	cg26972183	0.265652392	0.063292562	0.20235983	0.044705546	134735464	134918710
CCNY	cg23815537	0.960627294	0.933332572	0.027294722	0.048260957	35247025	35572669
CCNY	cg05845615	0.955379613	0.913366878	0.042012735	0.008749415	35247025	35572669
CCNY	cg11958675	0.910641168	0.813864933	0.096776235	0.015769754	35247025	35572669
CCNY	cg09353140	0.883823782	0.734645083	0.149178699	0.001841706	35247025	35572669
CCNY	cg17504814	0.895403378	0.666819364	0.228584013	0.000279535	35247025	35572669
CCR6	cg14192130	0.116065529	0.022199159	0.09386637	0.018550068	167111807	167139141
CCR6	cg02335141	0.164214063	0.013429628	0.150784435	5.98e-05	167111807	167139141
CCR6	cg16523158	0.255199719	0.052591251	0.202608468	5.04e-05	167111807	167139141
CCR6	cg18012571	0.431610325	0.132573178	0.299037147	0.001143256	167111807	167139141
CCSER1	cg22722548	0.227759178	0.100531122	0.127228056	0.045630464	90127394	91605295
CCSER1	cg14689953	0.404534118	0.184289446	0.220244673	0.002245103	90127394	91605295
CCSER1	cg10363549	0.765371725	0.540923975	0.22444775	0.043620219	90127394	91605295
CCSER1	cg03944512	0.637371979	0.30405627	0.333315709	0.001993799	90127394	91605295
CCT6P1	cg21121943	0.919580252	0.842510596	0.077069655	0.010133816	65751037	65764225
CD22	cg08354643	0.935620331	0.897107945	0.038512386	0.043062807	35319261	35347361
CD22	cg19977428	0.65458136	0.535446759	0.119134601	0.037180576	35319261	35347361
CD22	cg23467944	0.679821207	0.514903363	0.164917844	0.009648272	35319261	35347361
CD34	cg05618916	0.871011166	0.751703822	0.119307344	0.033482513	207880972	207911402
CD34	cg17439800	0.390719784	0.237466321	0.153253463	0.014753474	207880972	207911402
CD34	cg04197452	0.272021604	0.089743689	0.182277915	0.01791948	207880972	207911402
CD36	cg06207823	0.540976771	0.400083442	0.140893329	0.022799022	80369575	80679277
CD36	cg18365377	0.321003702	0.144521054	0.176482647	0.001439789	80369575	80679277
CD36	cg10529933	0.587771552	0.396516886	0.191254666	0.026412495	80369575	80679277
CD81	cg23146501	0.946244348	0.900031923	0.046212424	0.012247342	2376177	2397397
CD81	cg04069951	0.891367981	0.815721215	0.075646767	0.020442825	2376177	2397397
CD81	cg26819160	0.928753364	0.83998771	0.088765655	0.002978266	2376177	2397397
CD81-AS1	cg05002336	0.95915594	0.930389324	0.028766616	0.025548771	2328749	2377992
CD81-AS1	cg24177983	0.333750321	0.233732582	0.100017738	0.042647539	2328749	2377992
CD81-AS1	cg03848831	0.783316677	0.682881671	0.100435006	0.018407136	2328749	2377992
CD81-AS1	cg02078292	0.940694691	0.822988589	0.117706102	0.001311536	2328749	2377992
CD8A	cg00916536	0.95590272	0.91998283	0.03591989	0.040421806	86784610	86808396
CD8A	cg17108819	0.449672865	0.309953876	0.139718989	0.043720708	86784610	86808396
CD8A	cg13803976	0.440794413	0.285288145	0.155506267	0.006374775	86784610	86808396
CD96	cg10733711	0.06716861	0.014243936	0.052924674	0.043486418	111292719	111665750
CD96	cg18968778	0.414742811	0.281220743	0.133522069	0.046104406	111292719	111665750
CD96	cg03762541	0.634965236	0.470048091	0.164917144	0.019047603	111292719	111665750
CDAN1	cg02122467	0.922813419	0.862066443	0.060746975	0.011401989	42723544	42737128
CDC14A	cg07792427	0.968763141	0.949086821	0.01967632	0.028621761	100345001	100520277
CDC14A	cg17540150	0.967483799	0.940621641	0.026862158	0.049153923	100345001	100520277
CDC14A	cg18296929	0.92724022	0.877273106	0.049967114	0.038595404	100345001	100520277
CDC42BPB	cg21164005	0.961471111	0.937971189	0.023499922	0.028314464	102932380	103057549
CDC42BPB	cg01100318	0.969307807	0.933870782	0.035437026	0.020368713	102932380	103057549
CDC42BPB	cg06609295	0.949422927	0.913029537	0.03639339	0.045571479	102932380	103057549
CDC73	cg22817650	0.932049015	0.872208208	0.059840807	0.035087444	193121983	193254815
CDC73	cg12617598	0.769310297	0.670229492	0.099080806	0.047172135	193121983	193254815
CDC73	cg00725635	0.873136068	0.695480167	0.177655902	0.003223352	193121983	193254815
CDH12	cg08851784	0.56258043	0.433012576	0.129567855	0.035249456	21750673	22853344
CDH12	cg17681524	0.965457011	0.82122266	0.144234351	0.000258853	21750673	22853344
CDH12	cg08537751	0.676318562	0.523042464	0.153276098	0.018539218	21750673	22853344
CDH12	cg18666492	0.747027825	0.49805089	0.248976935	0.014465069	21750673	22853344
CDH12	cg13505051	0.404050226	0.128652041	0.275398185	0.001228553	21750673	22853344
CDH13	cg22443839	0.009544655	0.005577243	0.003967412	0.02460769	82626965	83800640
CDH13	cg10148614	0.085872829	0.019187445	0.066685384	0.01645891	82626965	83800640
CDH13	cg08116832	0.213742514	0.130952913	0.082789601	0.037694959	82626965	83800640
CDH13	cg03375049	0.378787126	0.262637692	0.116149434	0.014519813	82626965	83800640
CDH13	cg02075713	0.148927934	0.010905215	0.138022718	8.37e-05	82626965	83800640
CDH13	cg18028379	0.185729956	0.029397963	0.156331992	7.12e-06	82626965	83800640
CDH13	cg27200730	0.238084952	0.057464379	0.180620573	2.58e-05	82626965	83800640
CDH13	cg05847519	0.420664685	0.201684596	0.21898009	0.005403532	82626965	83800640
CDH13	cg04232181	0.297736668	0.077192996	0.220543671	0.000137763	82626965	83800640
CDH13	cg08916844	0.651229347	0.415334036	0.235895311	0.01457622	82626965	83800640
CDH18	cg04197371	0.15872206	0.02116079	0.13756127	0.003965457	19471296	20575873
CDH18	cg16514544	0.862646592	0.650518903	0.212127689	0.011906957	19471296	20575873
CDH18	cg27278639	0.323828109	0.087370885	0.236457224	0.013803496	19471296	20575873
CDH18	cg19397599	0.358562152	0.121247168	0.237314984	0.001314213	19471296	20575873
CDH18	cg03504701	0.57841901	0.33835442	0.24006459	0.015564079	19471296	20575873
CDH18	cg04844516	0.766089742	0.515788173	0.250301568	0.014395543	19471296	20575873
CDH18	cg01115010	0.697698372	0.383028077	0.314670295	0.016211653	19471296	20575873
CDH18	cg00332660	0.630327901	0.302469962	0.327857938	0.027558303	19471296	20575873
CDH18	cg05009737	0.651019273	0.264553296	0.386465977	0.02171003	19471296	20575873
CDH19	cg26989950	0.143840994	0.030468515	0.113372479	0.007079171	66501083	66604138
CDH19	cg02592881	0.175208054	0.051554046	0.123654008	0.019425116	66501083	66604138
CDH19	cg22754187	0.777108169	0.516806186	0.260301983	0.01338948	66501083	66604138
CDH2	cg24468939	0.968798871	0.927185689	0.041613182	0.00745653	27932879	28177946
CDH2	cg02741627	0.896851188	0.826990975	0.069860213	0.041354542	27932879	28177946
CDH2	cg03513978	0.872714609	0.732480819	0.14023379	0.017279095	27932879	28177946
CDH2	cg25583593	0.752912583	0.611765806	0.141146777	0.018510918	27932879	28177946
CDH22	cg13904667	0.037673156	0.011689676	0.02598348	0.023814065	46173739	46308498
CDH23	cg09631193	0.038529646	0.003616583	0.034913063	0.000105744	71396920	71815947
CDH23	cg07975680	0.141137389	0.047267016	0.093870373	0.027193872	71396920	71815947
CDH23	cg02194384	0.296154264	0.185654187	0.110500076	0.024874637	71396920	71815947
CDH23	cg06983824	0.388105809	0.263129214	0.124976595	0.045590823	71396920	71815947
CDH23	cg05979232	0.821759895	0.696729932	0.125029963	0.009251331	71396920	71815947
CDH23	cg09637449	0.652170343	0.518580064	0.133590278	0.014624749	71396920	71815947
CDH23	cg21460727	0.330238847	0.121130871	0.209107976	0.003040634	71396920	71815947
CDH23	cg10684627	0.550692417	0.318189062	0.232503355	0.01275533	71396920	71815947
CDH23	cg17716817	0.640103709	0.399592709	0.240511	0.033394303	71396920	71815947
CDH4	cg21702472	0.021210337	0.009590364	0.011619973	0.026443086	61252261	61940617
CDH4	cg19931514	0.031271641	0.016491078	0.014780563	0.021028099	61252261	61940617
CDH4	cg15445037	0.207566652	0.115486426	0.092080227	0.041736953	61252261	61940617
CDH4	cg12411847	0.329070235	0.204131499	0.124938736	0.013888876	61252261	61940617
CDH6	cg19524908	0.103456573	0.049198261	0.054258312	0.031316959	31193686	31329146
CDH6	cg20975095	0.296133132	0.175715215	0.120417917	0.023759124	31193686	31329146
CDH6	cg12504660	0.39167714	0.16151855	0.23015859	0.008531474	31193686	31329146
CDK14	cg17515753	0.172276461	0.03435135	0.137925111	0.000426321	90466424	91210590
CDK14	cg11261417	0.767369732	0.61950422	0.147865512	0.008330052	90466424	91210590
CDK14	cg25049631	0.546980011	0.393830401	0.153149609	0.043583463	90466424	91210590
CDK14	cg07521988	0.8004223	0.644283055	0.156139245	0.027208022	90466424	91210590
CDK5RAP2	cg11971758	0.967284286	0.947551034	0.019733252	0.027818988	120388875	120580170
CDK5RAP2	cg07194667	0.962794237	0.925597822	0.037196416	0.016975348	120388875	120580170
CDK5RAP2	cg08745479	0.933188746	0.835376915	0.097811831	0.01561514	120388875	120580170
CDKAL1	cg25986352	0.976707168	0.96081907	0.015888098	0.025331298	20534457	21232404
CDKAL1	cg14981848	0.957415516	0.912149375	0.04526614	0.004004422	20534457	21232404
CDKAL1	cg15859391	0.941233231	0.875345917	0.065887314	0.012983325	20534457	21232404
CDKAL1	cg00285431	0.263597802	0.118646303	0.144951498	0.034165302	20534457	21232404
CDKN1C	cg23548479	0.042726745	0.002165286	0.040561458	0.028616914	2883213	2885775
CDKN1C	cg03143849	0.944659241	0.84723789	0.097421351	0.011524341	2883213	2885775
CDKN1C	cg17265994	0.779233991	0.583107422	0.196126569	0.001077052	2883213	2885775
CECR2	cg24074477	0.91867689	0.845600539	0.07307635	0.0211035	17359949	17558151
CECR2	cg01010211	0.851206322	0.70156929	0.149637032	0.030892419	17359949	17558151
CECR2	cg00993786	0.682118408	0.523319007	0.158799401	0.031502574	17359949	17558151
CECR2	cg23818780	0.596517849	0.433586626	0.162931224	0.028886845	17359949	17558151
CECR2	cg27103585	0.389705038	0.222837683	0.166867355	0.015931755	17359949	17558151
CECR2	cg16845108	0.27521747	0.059474324	0.215743147	0.038063188	17359949	17558151
CELF3	cg26598931	0.965282249	0.919683883	0.045598366	0.007172126	151700058	151716803
CELF3	cg19536104	0.924958439	0.832757644	0.092200795	0.041074689	151700058	151716803
CELF3	cg04913234	0.462848943	0.293084028	0.169764915	0.008708981	151700058	151716803
CELF4	cg00842208	0.034724872	0.006937632	0.02778724	0.00039385	37243040	37565827
CELF4	cg10407177	0.934609047	0.889761674	0.044847373	0.03064922	37243040	37565827
CELF4	cg18495007	0.333569109	0.202414424	0.131154685	0.032428517	37243040	37565827
CELF4	cg14306734	0.833247455	0.698629839	0.134617616	0.007834562	37243040	37565827
CELSR1	cg18067644	0.977417223	0.959709411	0.017707812	0.019531591	46360834	46537620
CELSR1	cg22969397	0.972075227	0.95432123	0.017753998	0.026107544	46360834	46537620
CELSR1	cg19054219	0.959773148	0.928325925	0.031447223	0.016764389	46360834	46537620
CELSR1	cg09103518	0.965793045	0.927156442	0.038636602	0.008094377	46360834	46537620
CELSR1	cg08348434	0.966801392	0.925730384	0.041071008	0.007643524	46360834	46537620
CEP128	cg22835496	0.933177134	0.880547973	0.052629161	0.009453237	80476983	80959517
CEP128	cg24000333	0.784673562	0.654186169	0.130487393	0.008767579	80476983	80959517
CEP128	cg19563130	0.679600581	0.524751401	0.154849179	0.011939764	80476983	80959517
CEP85L	cg23990641	0.923595497	0.87116012	0.052435377	0.041462535	118460772	118710075
CEP85L	cg21402844	0.937498717	0.883727429	0.053771288	0.009989155	118460772	118710075
CEP85L	cg14109551	0.799973236	0.700965816	0.09900742	0.025873435	118460772	118710075
CERKL	cg25206687	0.051087724	0.007227772	0.043859952	0.006487428	181535041	181680665
CERKL	cg23873005	0.972397598	0.926410673	0.045986925	0.000809973	181535041	181680665
CERKL	cg16640855	0.964290514	0.864072862	0.100217652	0.018889037	181535041	181680665
CERKL	cg17088751	0.363617476	0.248903253	0.114714222	0.015095979	181535041	181680665
CERKL	cg01431993	0.608286858	0.344769211	0.263517647	0.03043118	181535041	181680665
CFAP100	cg20707970	0.336051731	0.235987513	0.100064218	0.03316962	126394909	126436556
CFAP100	cg05017456	0.54833199	0.435246185	0.113085805	0.035837023	126394909	126436556
CFAP100	cg01538891	0.424952065	0.2585433	0.166408765	0.024525201	126394909	126436556
CFAP299	cg17717282	0.899919639	0.754990912	0.144928727	0.024372225	80335730	80963750
CFAP299	cg09457801	0.867553163	0.715607437	0.151945726	0.022552993	80335730	80963750
CFAP299	cg13371456	0.764142495	0.611032169	0.153110326	0.030175576	80335730	80963750
CFAP299	cg24563639	0.676320567	0.502810536	0.173510031	0.048671944	80335730	80963750
CFAP43	cg08540829	0.051977676	0.022707449	0.029270227	0.048751581	104129888	104232364
CFAP43	cg00549450	0.140096635	0.05055058	0.089546055	0.011092262	104129888	104232364
CFAP43	cg00990350	0.362557958	0.250531142	0.112026816	0.016891835	104129888	104232364
CFAP43	cg06773798	0.75575557	0.47743304	0.27832253	0.017845675	104129888	104232364
CFAP46	cg08869466	0.964901622	0.944751407	0.020150215	0.038902828	132808392	132942823
CFAP46	cg01695068	0.149699886	0.100311636	0.04938825	0.03254932	132808392	132942823
CFAP46	cg11426080	0.098382363	0.030298023	0.068084341	0.019842055	132808392	132942823
CFAP46	cg01757745	0.326105779	0.214453199	0.111652581	0.019977233	132808392	132942823
CFAP46	cg08390010	0.341592107	0.224385	0.117207107	0.036060728	132808392	132942823
CFAP46	cg02173970	0.301714532	0.177678744	0.124035788	0.017135806	132808392	132942823
CFAP46	cg08750509	0.273655434	0.131435859	0.142219575	0.005977845	132808392	132942823
CFAP54	cg16298612	0.048618407	0.008363987	0.04025442	0.037400979	96489571	96875555
CFAP54	cg05388232	0.909017997	0.808289768	0.100728229	0.048988596	96489571	96875555
CFAP54	cg23034961	0.214992151	0.085784012	0.12920814	0.003381542	96489571	96875555
CFAP61	cg22119133	0.060802324	0.021032299	0.039770025	0.024460097	20052514	20360703
CFAP61	cg25007965	0.236616141	0.137082974	0.099533167	0.015961515	20052514	20360703
CFAP61	cg06039489	0.285133248	0.180322255	0.104810994	0.032992824	20052514	20360703
CFAP61	cg14660762	0.356760128	0.208003808	0.14875632	0.049314954	20052514	20360703
CFAP61	cg15885148	0.410175905	0.246441584	0.163734321	0.040529414	20052514	20360703
CFAP74	cg11528033	0.975360057	0.958864806	0.016495252	0.042263266	1921951	2003837
CFAP74	cg11254952	0.837232644	0.745236849	0.091995795	0.023654437	1921951	2003837
CFAP74	cg24503109	0.137704597	0.042676976	0.095027621	0.019226381	1921951	2003837
CFAP74	cg22344830	0.319264361	0.197335298	0.121929063	0.049848627	1921951	2003837
CFAP74	cg16388674	0.593757974	0.46872081	0.125037163	0.04406135	1921951	2003837
CFAP77	cg01071302	0.181085124	0.078944811	0.102140313	0.020112975	132410043	132573319
CFAP77	cg25223434	0.81357698	0.667605168	0.145971812	0.00601601	132410043	132573319
CFAP77	cg14248717	0.494453204	0.312485749	0.181967455	0.029205873	132410043	132573319
CFAP77	cg14062977	0.657316576	0.277636705	0.379679871	0.001835993	132410043	132573319
CFAP97	cg19743308	0.97686365	0.96361471	0.01324894	0.034297036	185159665	185209504
CFAP97	cg17002171	0.960544282	0.932065589	0.028478693	0.02222356	185159665	185209504
CFAP97	cg00300688	0.961203817	0.928351366	0.032852451	0.036408842	185159665	185209504
CFAP97	cg14651481	0.957596237	0.907991791	0.049604446	0.006955626	185159665	185209504
CHCHD6	cg20284508	0.963275684	0.935515399	0.027760285	0.047567909	126704240	126960420
CHCHD6	cg20381140	0.837668067	0.735355224	0.102312843	0.020720636	126704240	126960420
CHCHD6	cg10756618	0.339775067	0.230602583	0.109172485	0.048041094	126704240	126960420
CHCHD6	cg18881200	0.688943741	0.553513396	0.135430345	0.019330013	126704240	126960420
CHD5	cg07173934	0.964330867	0.929277287	0.035053581	0.009865295	6101787	6180321
CHD5	cg04898695	0.962441861	0.923091832	0.039350029	0.016888272	6101787	6180321
CHD5	cg09667775	0.9634688	0.90645425	0.057014551	0.013037837	6101787	6180321
CHD5	cg01295264	0.318578697	0.216975165	0.101603532	0.028869358	6101787	6180321
CHD5	cg02173128	0.761401148	0.649177805	0.112223342	0.049340169	6101787	6180321
CHD6	cg12368062	0.960965179	0.935143715	0.025821464	0.040491735	41402083	41618384
CHD6	cg20247421	0.96366481	0.928584281	0.035080529	0.008535108	41402083	41618384
CHD6	cg01471034	0.947638718	0.877963322	0.069675395	0.019742113	41402083	41618384
CHD6	cg09395552	0.823596139	0.668680765	0.154915373	0.014783563	41402083	41618384
CHD7	cg12357497	0.965755449	0.943398845	0.022356603	0.038798178	60678740	60868028
CHD7	cg20648501	0.979858929	0.9564806	0.023378329	0.023947987	60678740	60868028
CHD7	cg18887327	0.964764444	0.926651584	0.03811286	0.003247454	60678740	60868028
CHFR	cg14949892	0.966113876	0.945511362	0.020602514	0.044910381	132822187	132956304
CHFR	cg03425615	0.948289146	0.921193262	0.027095884	0.047298152	132822187	132956304
CHFR	cg20765580	0.938107433	0.899156813	0.03895062	0.034487066	132822187	132956304
CHFR	cg21827294	0.958503368	0.918263992	0.040239376	0.013390416	132822187	132956304
CHFR	cg18533833	0.096049366	0.008193043	0.087856323	0.044365953	132822187	132956304
CHN2	cg21219880	0.835236873	0.735163494	0.10007338	0.04536157	29146569	29514328
CHN2	cg25104285	0.384394948	0.273480624	0.110914324	0.042540364	29146569	29514328
CHN2	cg15253741	0.196479602	0.073621375	0.122858227	0.005643752	29146569	29514328
CHN2	cg25643363	0.555690037	0.431234354	0.124455683	0.031093411	29146569	29514328
CHN2	cg00946888	0.458740533	0.29566766	0.163072872	0.016712204	29146569	29514328
CHRD	cg18806630	0.183214883	0.096670677	0.086544206	0.012101286	184380073	184390736
CHRD	cg25923606	0.228685476	0.082442346	0.14624313	0.010397189	184380073	184390736
CHRD	cg14847243	0.351491057	0.157473316	0.194017741	0.00990117	184380073	184390736
CHRM3	cg10842339	0.988856677	0.955385261	0.033471415	0.000225599	239386565	239915452
CHRM3	cg00371229	0.903583209	0.855474379	0.04810883	0.049863692	239386565	239915452
CHRM3	cg22703515	0.927678893	0.874226136	0.053452757	0.043175998	239386565	239915452
CHRM3	cg26333242	0.958609061	0.874496607	0.084112454	0.000719023	239386565	239915452
CHRM3	cg26423932	0.652114231	0.538664117	0.113450114	0.042395075	239386565	239915452
CHRM3	cg15108640	0.729879757	0.60499826	0.124881497	0.032142756	239386565	239915452
CHRM3	cg24682621	0.898160045	0.755130567	0.143029478	0.024187135	239386565	239915452
CHRM3	cg25388738	0.884282839	0.733508651	0.150774188	0.005706013	239386565	239915452
CHRNA7	cg11100126	0.127669	0.042462449	0.085206551	0.006267341	31923438	32173018
CHRNA7	cg27420946	0.180954835	0.054545654	0.126409181	0.044190542	31923438	32173018
CHRNA7	cg02364618	0.18048657	0.042918751	0.137567819	0.001950228	31923438	32173018
CHRNA7	cg13564812	0.222767448	0.073851629	0.148915819	0.028449455	31923438	32173018
CHRNA7	cg13643814	0.32488056	0.061586966	0.263293594	0.000416678	31923438	32173018
CHST8	cg18522808	0.938370709	0.823958717	0.114411992	0.000557905	33621953	33773509
CHST8	cg06326333	0.485985041	0.361281601	0.12470344	0.020065068	33621953	33773509
CHST8	cg23387025	0.457506058	0.323348003	0.134158054	0.016549992	33621953	33773509
CIBAR1-DT	cg08838779	0.031358298	0.014269138	0.01708916	0.006715171	93213302	93700433
CIBAR1-DT	cg05877990	0.052849101	0.026218123	0.026630978	0.038355864	93213302	93700433
CIBAR1-DT	cg03186975	0.637199078	0.4523122	0.184886878	0.007114288	93213302	93700433
CIT	cg01710114	0.977670887	0.965610834	0.012060053	0.045442806	119685791	119877320
CIT	cg15561880	0.95527703	0.922029337	0.033247693	0.036939493	119685791	119877320
CIT	cg14997376	0.941346907	0.898570811	0.042776097	0.026510161	119685791	119877320
CLASP1	cg12051116	0.970319364	0.947087574	0.02323179	0.03170426	121337776	121649476
CLASP1	cg09918756	0.960674991	0.915664193	0.045010798	0.022073287	121337776	121649476
CLASP1	cg10577511	0.93704752	0.888088327	0.048959193	0.032013151	121337776	121649476
CLASP1	cg08373822	0.947622625	0.868853551	0.078769074	0.008581675	121337776	121649476
CLCN7	cg03587938	0.956791905	0.920433824	0.036358082	0.032181717	1444934	1475084
CLCN7	cg06803140	0.954150631	0.911263038	0.042887593	0.018995019	1444934	1475084
CLCN7	cg08810397	0.977358934	0.933761921	0.043597013	0.001061958	1444934	1475084
CLCN7	cg00621407	0.840864907	0.755259318	0.085605589	0.019408624	1444934	1475084
CLCN7	cg26727155	0.702757998	0.514086613	0.188671385	0.044947107	1444934	1475084
CLDN1	cg17712150	0.928445362	0.848883355	0.079562007	0.004560229	190305707	190322446
CLDN1	cg27177296	0.636838772	0.480965298	0.155873474	0.04219043	190305707	190322446
CLDN14	cg13363596	0.293274948	0.151593561	0.141681388	0.003777696	36460621	36576569
CLDN14	cg05351803	0.293326675	0.145828975	0.1474977	0.001194262	36460621	36576569
CLDN14	cg16865442	0.808429059	0.657074887	0.151354172	0.029045746	36460621	36576569
CLDN14	cg15310162	0.877203237	0.72345857	0.153744667	0.012084748	36460621	36576569
CLDN14	cg13459458	0.688403756	0.519438111	0.168965646	0.025402633	36460621	36576569
CLDN14	cg08264376	0.717644749	0.519856597	0.197788152	0.002936329	36460621	36576569
CLDN14	cg00293996	0.469942565	0.23826897	0.231673595	0.00072403	36460621	36576569
CLIC5	cg16647164	0.0877687	0.026394257	0.061374443	0.035439145	45880827	46080348
CLIC5	cg21944372	0.091969509	0.011158883	0.080810626	0.039385961	45880827	46080348
CLIC5	cg14494607	0.219186216	0.013682501	0.205503715	0.00034818	45880827	46080348
CLIC5	cg14600855	0.294552692	0.070565503	0.223987188	0.000100024	45880827	46080348
CLIC5	cg01203773	0.290382975	0.025503441	0.264879534	2.09e-05	45880827	46080348
CLIC5	cg17878351	0.35098116	0.036790426	0.314190734	1.04e-05	45880827	46080348
CLIP1	cg26337738	0.006714602	0.002801304	0.003913298	0.012519304	122271432	122422669
CLIP1	cg04236871	0.953122572	0.9146538	0.038468772	0.011954426	122271432	122422669
CLIP1	cg12457604	0.940631645	0.875839124	0.064792521	0.036339254	122271432	122422669
CLIP1	cg21466096	0.788258263	0.575249039	0.213009224	0.007092046	122271432	122422669
CLIP2	cg07873779	0.966289583	0.945671791	0.020617791	0.029632527	74289407	74405935
CLIP2	cg25655978	0.960702322	0.869677638	0.091024684	0.001337262	74289407	74405935
CLIP2	cg19501108	0.299043364	0.167947613	0.131095751	0.040575494	74289407	74405935
CLYBL	cg10349887	0.954812795	0.914268054	0.040544741	0.006837401	99606669	99909459
CLYBL	cg04207286	0.972143221	0.913694925	0.058448296	0.000562318	99606669	99909459
CLYBL	cg07350052	0.180956095	0.099837127	0.081118968	0.016792983	99606669	99909459
CLYBL	cg03562911	0.967514182	0.827825676	0.139688506	2.67e-05	99606669	99909459
CLYBL	cg05833851	0.885104472	0.745275832	0.13982864	0.030385089	99606669	99909459
CLYBL	cg06744792	0.245014966	0.088446756	0.15656821	0.001660733	99606669	99909459
CLYBL	cg19496448	0.345905851	0.154634738	0.191271113	0.012021824	99606669	99909459
CLYBL	cg10218661	0.666518793	0.468090544	0.198428249	0.009934229	99606669	99909459
CLYBL	cg23092003	0.514300072	0.223262344	0.291037728	0.000761201	99606669	99909459
CMAHP	cg16015031	0.19529598	0.104984295	0.090311685	0.003961987	25061626	25452263
CMAHP	cg21481811	0.162956468	0.047555847	0.115400621	0.025515214	25061626	25452263
CMAHP	cg15066599	0.164197782	0.019643522	0.14455426	0.039771096	25061626	25452263
CMAHP	cg22565309	0.179277042	0.016092888	0.163184154	0.030801307	25061626	25452263
CMAHP	cg13258453	0.592809751	0.414861756	0.177947994	0.042328509	25061626	25452263
CMIP	cg01425762	0.032874946	0.016680383	0.016194563	0.007699746	81444808	81711762
CMIP	cg08593767	0.971135269	0.949976085	0.021159184	0.028121501	81444808	81711762
CMIP	cg02282640	0.969280037	0.945125487	0.024154549	0.021420864	81444808	81711762
CMIP	cg00823110	0.920081027	0.879211884	0.040869142	0.040247055	81444808	81711762
CMIP	cg10718521	0.122304539	0.075686677	0.046617862	0.024047366	81444808	81711762
CMIP	cg16773800	0.960028388	0.902632021	0.057396367	0.007589794	81444808	81711762
CMSS1	cg12818658	0.961248885	0.939303708	0.021945177	0.038741501	99817837	100181732
CMSS1	cg18804562	0.940390882	0.892549142	0.04784174	0.040103377	99817837	100181732
CMSS1	cg22481643	0.662538339	0.521519828	0.141018512	0.048548341	99817837	100181732
CMSS1	cg26581146	0.95265444	0.741619136	0.211035304	1.48e-05	99817837	100181732
CNGB1	cg05819974	0.020383734	0.008547711	0.011836023	0.048944525	57882340	57971128
CNGB1	cg01269511	0.925315391	0.843924095	0.081391296	0.003994414	57882340	57971128
CNGB1	cg07112337	0.953697613	0.835408359	0.118289254	0.009028264	57882340	57971128
CNGB1	cg26802194	0.896993043	0.749224868	0.147768176	0.033386132	57882340	57971128
CNNM1	cg10064248	0.146830642	0.092927803	0.053902839	0.024557075	99329356	99394330
CNNM1	cg23630268	0.363818206	0.248314071	0.115504135	0.0398187	99329356	99394330
CNNM1	cg25842285	0.537957767	0.420580086	0.117377682	0.036069959	99329356	99394330
CNNM1	cg18929405	0.404467458	0.274819159	0.1296483	0.026992861	99329356	99394330
CNNM1	cg17599970	0.356914827	0.189019371	0.167895456	0.015425504	99329356	99394330
CNNM4	cg15780398	0.988748392	0.981436714	0.007311678	0.031803965	96760902	96811874
CNNM4	cg22725606	0.954464032	0.926397186	0.028066846	0.022998615	96760902	96811874
CNNM4	cg13655245	0.947708426	0.908752553	0.038955873	0.026658184	96760902	96811874
CNNM4	cg21082315	0.929779138	0.866168877	0.063610261	0.039887577	96760902	96811874
CNOT2	cg01697083	0.962032481	0.934335865	0.027696615	0.026678471	70243002	70354993
CNOT2	cg27490652	0.951455439	0.914880825	0.036574614	0.019500787	70243002	70354993
CNOT2	cg01206616	0.966910543	0.927337942	0.0395726	0.004046478	70243002	70354993
CNPY1	cg09652312	0.960007465	0.93016085	0.029846615	0.033323255	155474206	155555450
CNPY1	cg24517467	0.146330298	0.075631033	0.070699265	0.047748508	155474206	155555450
CNPY1	cg10213695	0.194932288	0.077522117	0.117410171	0.001686796	155474206	155555450
CNPY1	cg11854259	0.535279752	0.406312124	0.128967628	0.026654945	155474206	155555450
CNPY1	cg16037896	0.7180722	0.562475453	0.155596747	0.034630443	155474206	155555450
CNPY2-AS1	cg08138375	0.012300575	0.004919957	0.007380618	0.020681241	56300076	56317992
CNPY2-AS1	cg06875105	0.970237524	0.947084616	0.023152908	0.049764512	56300076	56317992
CNPY2-AS1	cg06617217	0.061007306	0.021256412	0.039750894	0.016703596	56300076	56317992
CNTN3	cg18268962	0.017483524	0.005286102	0.012197422	0.036819985	74262568	74614659
CNTN3	cg07674386	0.03635171	0.009025833	0.027325877	0.010831648	74262568	74614659
CNTN3	cg19611602	0.299814281	0.092671929	0.207142352	0.018148737	74262568	74614659
CNTN5	cg22878054	0.171201225	0.07502663	0.096174595	0.047859404	99020949	100358885
CNTN5	cg24725516	0.347775268	0.191444124	0.156331145	0.024564062	99020949	100358885
CNTN5	cg11084537	0.769853491	0.563909694	0.205943797	0.009157442	99020949	100358885
CNTN5	cg03352751	0.645111985	0.434310122	0.210801864	0.045825205	99020949	100358885
CNTNAP2	cg08374341	0.128451929	0.042349644	0.086102285	0.016942214	146116002	148420998
CNTNAP2	cg17198937	0.172656411	0.04087465	0.131781762	0.002130867	146116002	148420998
CNTNAP2	cg04486528	0.224606588	0.082243619	0.142362969	0.002377351	146116002	148420998
CNTNAP2	cg02515354	0.22583844	0.06437745	0.161460989	0.000415112	146116002	148420998
CNTNAP2	cg17868330	0.265585277	0.088826658	0.17675862	0.0411905	146116002	148420998
COBL	cg00506306	0.954011276	0.919031582	0.034979694	0.034129733	51016212	51316818
COBL	cg15805451	0.921744629	0.843969648	0.07777498	0.027447173	51016212	51316818
COBL	cg10046101	0.132228404	0.050457103	0.0817713	0.0108087	51016212	51316818
COBL	cg12920942	0.156703322	0.059331924	0.097371397	0.006796842	51016212	51316818
COBL	cg21355793	0.200570657	0.062038969	0.138531688	0.003231072	51016212	51316818
COBL	cg01786705	0.276985167	0.128533387	0.148451779	0.003812581	51016212	51316818
COBL	cg06657059	0.203489248	0.049850753	0.153638495	0.001502986	51016212	51316818
COBL	cg11759172	0.276972694	0.091982124	0.18499057	0.000392582	51016212	51316818
COL12A1	cg12488810	0.955225014	0.916405713	0.038819301	0.012636119	75084326	75206267
COL12A1	cg11964364	0.935550693	0.896152264	0.039398428	0.03631424	75084326	75206267
COL12A1	cg15066504	0.94867564	0.904211202	0.044464438	0.0404213	75084326	75206267
COL12A1	cg09348948	0.898317083	0.83711199	0.061205093	0.021059075	75084326	75206267
COL12A1	cg13094146	0.951820645	0.85554379	0.096276855	0.006784304	75084326	75206267
COL12A1	cg26279923	0.777173979	0.649569213	0.127604766	0.026825011	75084326	75206267
COL12A1	cg11526848	0.690484269	0.527036668	0.163447601	0.014692892	75084326	75206267
COL14A1	cg14488087	0.159130984	0.028478519	0.130652464	0.000222474	120059780	120373573
COL14A1	cg10603136	0.534820451	0.384212113	0.150608338	0.017763386	120059780	120373573
COL14A1	cg24495681	0.681994449	0.518242552	0.163751898	0.038845924	120059780	120373573
COL14A1	cg25448355	0.331974968	0.10897859	0.222996378	0.002433226	120059780	120373573
COL23A1	cg21829889	0.119731116	0.055398477	0.064332639	0.001998839	178237476	178590393
COL23A1	cg05206633	0.966247837	0.877238686	0.089009151	0.000208932	178237476	178590393
COL23A1	cg00787955	0.891690004	0.799871391	0.091818613	0.005109148	178237476	178590393
COL23A1	cg07901859	0.278655602	0.176573852	0.10208175	0.027777734	178237476	178590393
COL23A1	cg18354598	0.423257997	0.320851114	0.102406883	0.037707428	178237476	178590393
COL23A1	cg06730250	0.316543246	0.209395265	0.107147981	0.013097436	178237476	178590393
COL23A1	cg20194689	0.794328106	0.6827308	0.111597306	0.020044446	178237476	178590393
COL23A1	cg24705158	0.896021966	0.783733342	0.112288624	0.039108694	178237476	178590393
COL23A1	cg02266029	0.497835299	0.383563206	0.114272093	0.039984205	178237476	178590393
COL23A1	cg07867420	0.221024904	0.10428653	0.116738374	0.03036615	178237476	178590393
COL23A1	cg04994063	0.246632937	0.126163919	0.120469019	0.013825812	178237476	178590393
COL23A1	cg03482347	0.275844665	0.153365341	0.122479324	0.005061461	178237476	178590393
COL23A1	cg08930131	0.68361716	0.560598625	0.123018535	0.027991131	178237476	178590393
COL23A1	cg14864276	0.862116333	0.736653611	0.125462723	0.007717074	178237476	178590393
COL23A1	cg03175095	0.192039502	0.064496885	0.127542617	0.000959172	178237476	178590393
COL23A1	cg00039864	0.647692788	0.520098909	0.127593879	0.020698558	178237476	178590393
COL23A1	cg25076924	0.356615551	0.222742349	0.133873202	0.032303713	178237476	178590393
COL23A1	cg21948676	0.654771253	0.518082458	0.136688795	0.034515392	178237476	178590393
COL23A1	cg02461240	0.461827423	0.323859435	0.137967988	0.010527889	178237476	178590393
COL23A1	cg09315664	0.335722312	0.172795668	0.162926644	0.004218613	178237476	178590393
COL23A1	cg01157650	0.622729597	0.457971665	0.164757932	0.02009353	178237476	178590393
COL23A1	cg23336321	0.563306816	0.397691054	0.165615762	0.020955174	178237476	178590393
COL23A1	cg08684511	0.60790562	0.432993186	0.174912434	0.006090006	178237476	178590393
COL23A1	cg06654538	0.348955722	0.169762298	0.179193424	0.002328827	178237476	178590393
COL23A1	cg24527008	0.357643751	0.170796831	0.18684692	0.001319078	178237476	178590393
COL23A1	cg21733037	0.399045807	0.199393985	0.199651822	0.00058725	178237476	178590393
COL23A1	cg25401574	0.476166603	0.274210122	0.201956481	0.00392118	178237476	178590393
COL23A1	cg22649181	0.313993364	0.109847225	0.204146139	0.000346398	178237476	178590393
COL23A1	cg08614620	0.753928932	0.549714714	0.204214218	0.005984361	178237476	178590393
COL23A1	cg20071467	0.634096691	0.411147901	0.22294879	0.002202425	178237476	178590393
COL23A1	cg07145979	0.428246478	0.197679867	0.230566611	0.000742078	178237476	178590393
COL23A1	cg01561304	0.614320501	0.369649728	0.244670773	0.010015133	178237476	178590393
COL23A1	cg06882830	0.674671827	0.408675663	0.265996164	0.003909419	178237476	178590393
COL23A1	cg26994283	0.934881355	0.618144092	0.316737263	0.000223118	178237476	178590393
COL25A1	cg06858167	0.144355299	0.031658765	0.112696534	0.003379253	108808725	109302752
COL25A1	cg07907216	0.721261614	0.41301004	0.308251574	0.000357585	108808725	109302752
COL25A1	cg07810677	0.527240342	0.135232492	0.39200785	0.005143501	108808725	109302752
COL8A1	cg14460963	0.878185	0.736059307	0.142125693	0.02643395	99638475	99799226
COL8A1	cg20530613	0.887889563	0.702457232	0.18543233	0.030431286	99638475	99799226
COL8A1	cg14976283	0.779348264	0.531231142	0.248117122	0.024580599	99638475	99799226
COLEC10	cg10279872	0.343649456	0.22123138	0.122418077	0.023093307	118995452	119108455
COLEC10	cg20331406	0.923239311	0.759750137	0.163489174	0.002141957	118995452	119108455
COLEC10	cg18468919	0.416889173	0.252167181	0.164721992	0.008385696	118995452	119108455
COLGALT2	cg14331449	0.96632166	0.946060099	0.02026156	0.038132888	183929854	184037729
COLGALT2	cg12343460	0.582198498	0.448107217	0.134091281	0.040760568	183929854	184037729
COLGALT2	cg12588345	0.712120607	0.560825372	0.151295235	0.049385361	183929854	184037729
COMP	cg19485202	0.859616344	0.759302155	0.100314188	0.037935228	18782773	18791305
COMP	cg09949775	0.811542748	0.639618151	0.171924596	0.012753029	18782773	18791305
COMP	cg12020549	0.302464241	0.096569665	0.205894576	0.005158965	18782773	18791305
COPB2-DT	cg09650667	0.020118143	0.011806551	0.008311592	0.039066273	139389761	139782699
COPB2-DT	cg12497564	0.950811079	0.866931553	0.083879526	0.002691871	139389761	139782699
COPB2-DT	cg20532370	0.933835643	0.779824564	0.154011079	0.000951922	139389761	139782699
COPB2-DT	cg23363832	0.626590011	0.418077357	0.208512654	0.02773987	139389761	139782699
CORO1C	cg19106809	0.958114682	0.92681587	0.031298812	0.021297643	108645109	108731526
CORO1C	cg26890646	0.964053164	0.924580289	0.039472875	0.005664853	108645109	108731526
CORO1C	cg05908908	0.939556076	0.878490109	0.061065967	0.044442283	108645109	108731526
CORO1C	cg01982884	0.465133805	0.360428592	0.104705212	0.04960156	108645109	108731526
COX6A2	cg13726463	0.870061288	0.70234799	0.167713299	0.000552829	31427731	31428360
COX6B2	cg22356083	0.942231505	0.890395766	0.051835739	0.031546795	55349306	55354719
COX6B2	cg02844589	0.724737673	0.547825073	0.1769126	0.004214517	55349306	55354719
CPB2-AS1	cg13433364	0.10275943	0.042710674	0.060048756	0.016923213	46052497	46161379
CPB2-AS1	cg01881362	0.126417252	0.05479997	0.071617282	0.023575948	46052497	46161379
CPB2-AS1	cg14662172	0.110155339	0.018651594	0.091503745	0.038433438	46052497	46161379
CPB2-AS1	cg14433609	0.389570809	0.225887764	0.163683045	0.041478682	46052497	46161379
CPB2-AS1	cg10983853	0.805333124	0.641481394	0.16385173	0.003332434	46052497	46161379
CPB2-AS1	cg02984128	0.320394948	0.140310152	0.180084797	0.002999067	46052497	46161379
CPB2-AS1	cg04519108	0.85859806	0.665020127	0.193577932	0.005912837	46052497	46161379
CPB2-AS1	cg14462732	0.450123328	0.235805104	0.214318225	0.00105888	46052497	46161379
CPB2-AS1	cg07599083	0.332248756	0.112089468	0.220159288	0.002045247	46052497	46161379
CPB2-AS1	cg09710116	0.27849612	0.054804938	0.223691182	0.008598561	46052497	46161379
CPEB1	cg26565719	0.077116369	0.014314183	0.062802186	0.032166327	82543201	82648861
CPEB1	cg17055895	0.164959514	0.083112826	0.081846687	0.009623448	82543201	82648861
CPEB1	cg02385725	0.123664787	0.030267551	0.093397236	0.00861988	82543201	82648861
CPEB1	cg00317577	0.338664583	0.224320377	0.114344205	0.022757474	82543201	82648861
CPEB1	cg11871991	0.337339465	0.198496725	0.13884274	0.018422707	82543201	82648861
CPEB1	cg01504567	0.221392696	0.075948465	0.145444231	0.009307323	82543201	82648861
CPEB1	cg19882179	0.469550762	0.304284115	0.165266647	0.008013182	82543201	82648861
CPEB1	cg26338159	0.250671885	0.084877147	0.165794737	0.00761649	82543201	82648861
CPEB1	cg06356698	0.221008571	0.040855653	0.180152918	0.000685505	82543201	82648861
CPEB1	cg09904539	0.482528367	0.276965966	0.205562401	0.011248645	82543201	82648861
CPEB1	cg01255782	0.339077788	0.111490459	0.227587329	0.000257456	82543201	82648861
CPEB1	cg05874309	0.499768255	0.08168872	0.418079535	0.000128659	82543201	82648861
CPNE2	cg07419894	0.895588499	0.810221267	0.085367233	0.020551528	57092583	57148369
CPNE2	cg22916917	0.803449287	0.702614958	0.100834328	0.027253181	57092583	57148369
CPNE2	cg09720124	0.773877589	0.547015429	0.22686216	0.01861621	57092583	57148369
CPS1	cg21205803	0.933131035	0.887385623	0.045745412	0.039939289	210477682	210679107
CPS1	cg23039728	0.245400676	0.111112388	0.134288288	0.043623174	210477682	210679107
CPS1	cg06820405	0.192907847	0.019810492	0.173097355	0.000185254	210477682	210679107
CPT1A	cg23756264	0.949157024	0.895949445	0.053207579	0.035101342	68754620	68844410
CPT1A	cg13862013	0.962710308	0.897191106	0.065519202	0.006054079	68754620	68844410
CPT1A	cg24366211	0.974294832	0.87839164	0.095903193	2e-05	68754620	68844410
CPT1C	cg14318858	0.970034717	0.941799325	0.028235392	0.015745867	49690898	49713731
CPT1C	cg25054666	0.932043469	0.836640705	0.095402765	0.047060993	49690898	49713731
CPT1C	cg14067541	0.905554225	0.788078551	0.117475674	0.024824815	49690898	49713731
CRACD	cg02115412	0.753678651	0.637577414	0.116101237	0.039719247	56049098	56330609
CRACD	cg09288234	0.636760477	0.498152913	0.138607563	0.035173189	56049098	56330609
CRACD	cg05124166	0.883534504	0.741084133	0.142450371	0.006749298	56049098	56330609
CRACD	cg17290403	0.718199271	0.558951955	0.159247316	0.024489331	56049098	56330609
CRACD	cg04175863	0.554588291	0.353386904	0.201201387	0.006948251	56049098	56330609
CRACDL	cg01171755	0.942909949	0.881278699	0.06163125	0.018788516	98793846	98936259
CRACDL	cg18667659	0.539148727	0.417105839	0.122042888	0.048114764	98793846	98936259
CRACDL	cg08723158	0.308414406	0.12771228	0.180702127	0.001612643	98793846	98936259
CRACDL	cg27300870	0.610466856	0.417753666	0.19271319	0.008576939	98793846	98936259
CRACDL	cg23100133	0.28900176	0.094413706	0.194588054	0.019980564	98793846	98936259
CRACDL	cg06142693	0.503741604	0.300923468	0.202818137	0.03363249	98793846	98936259
CRACDL	cg24047187	0.438232532	0.173798804	0.264433727	0.030553781	98793846	98936259
CRAMP1	cg26635474	0.979818985	0.963916848	0.015902137	0.046283117	1612337	1677908
CRAMP1	cg01259521	0.873693842	0.78343546	0.090258382	0.023948164	1612337	1677908
CRAMP1	cg06810647	0.956636548	0.837081402	0.119555147	0.000183542	1612337	1677908
CRHR1	cg07657976	0.168550034	0.081665514	0.08688452	0.04635916	45784280	45835828
CRHR1	cg09422970	0.227151916	0.104026979	0.123124938	0.005006413	45784280	45835828
CRHR1	cg15607306	0.410310216	0.243246094	0.167064122	0.015607403	45784280	45835828
CRIP2	cg01564661	0.952101774	0.920760548	0.031341226	0.0323384	105472962	105480162
CRIP2	cg04439622	0.22464253	0.142456721	0.082185809	0.030667351	105472962	105480162
CRIP2	cg04329125	0.958907356	0.84756242	0.111344936	0.001634298	105472962	105480162
CRPPA	cg06436658	0.256155427	0.157744721	0.098410706	0.047370086	16087525	16502504
CRPPA	cg10040125	0.883229186	0.775063837	0.108165349	0.043716998	16087525	16502504
CRPPA	cg02444978	0.317036443	0.15990946	0.157126983	0.001530688	16087525	16502504
CRPPA	cg06363129	0.500460889	0.338897285	0.161563604	0.007144377	16087525	16502504
CRPPA	cg07220448	0.522823118	0.359369715	0.163453403	0.010664032	16087525	16502504
CRTC1	cg12034943	0.933370095	0.877040277	0.056329818	0.021995518	18683678	18782333
CRTC1	cg26572992	0.846725809	0.748280445	0.098445364	0.016915966	18683678	18782333
CRYM	cg03888553	0.857029713	0.718930371	0.138099342	0.017593057	21238874	21303083
CRYM	cg25401138	0.183310227	0.040921211	0.142389016	0.0259241	21238874	21303083
CRYM	cg12762429	0.34389129	0.173626529	0.170264762	0.013160767	21238874	21303083
CSNK1D	cg23993559	0.938140203	0.903338045	0.034802158	0.04538775	82239023	82273700
CSNK1D	cg22805688	0.906666186	0.819366004	0.087300182	0.015118423	82239023	82273700
CSRP3-AS1	cg22239727	0.962778633	0.941973373	0.02080526	0.049665759	19196775	19281426
CSRP3-AS1	cg02872236	0.149370447	0.056217144	0.093153303	0.024045049	19196775	19281426
CSRP3-AS1	cg25178913	0.854702094	0.722194759	0.132507335	0.011573815	19196775	19281426
CSRP3-AS1	cg25967906	0.813644879	0.667871844	0.145773035	0.021583828	19196775	19281426
CTBP2	cg13433263	0.966263839	0.943611707	0.022652132	0.017121054	124984317	125161170
CTBP2	cg15438130	0.958537985	0.924545547	0.033992438	0.025544802	124984317	125161170
CTBP2	cg12647283	0.949956859	0.887600466	0.062356393	0.013075605	124984317	125161170
CTD-2350J17.1	cg19971739	0.3472066	0.167658544	0.179548056	0.006669029	15602189	15619109
CTD-2350J17.1	cg10980140	0.387868663	0.161284826	0.226583838	0.019494205	15602189	15619109
CTD-2350J17.1	cg24465466	0.508353953	0.200161923	0.308192029	0.009370078	15602189	15619109
CTDSPL2	cg15993873	0.012599354	0.005131952	0.007467401	0.001562295	44427622	44529038
CTDSPL2	cg12164753	0.01227773	0.004250378	0.008027351	0.014898555	44427622	44529038
CTDSPL2	cg11610558	0.71802464	0.530168678	0.187855962	0.003594108	44427622	44529038
CTDSPL2	cg26220316	0.913295708	0.707750219	0.205545489	0.02179281	44427622	44529038
CTIF	cg15543358	0.957293069	0.934258581	0.023034488	0.047518343	48539031	48863217
CTIF	cg23964724	0.970914677	0.945116911	0.025797766	0.006225472	48539031	48863217
CTIF	cg18694483	0.965049349	0.929253055	0.035796294	0.028042393	48539031	48863217
CTIF	cg16126877	0.961906846	0.914355789	0.047551057	0.006513214	48539031	48863217
CTIF	cg17633774	0.932560387	0.870560702	0.061999684	0.040106843	48539031	48863217
CTNNA3	cg25280706	0.031983749	0.010319804	0.021663945	0.022245284	65912457	67763637
CTNNA3	cg25953715	0.064239766	0.013293903	0.050945863	0.020106685	65912457	67763637
CTNNA3	cg02143702	0.087560321	0.013498134	0.074062187	0.026873571	65912457	67763637
CTNNA3	cg11807559	0.095841909	0.016728205	0.079113704	0.033794372	65912457	67763637
CTNNA3	cg11963170	0.266212392	0.068380269	0.197832123	0.015658711	65912457	67763637
CTNNA3	cg17730591	0.275426747	0.047926065	0.227500683	0.000100326	65912457	67763637
CTNNB1	cg10044178	0.95681415	0.924924581	0.031889568	0.025723345	41194741	41260096
CTNNB1	cg09489743	0.949465099	0.910432046	0.039033053	0.027900256	41194741	41260096
CTSV	cg11585769	0.107759682	0.015822274	0.091937408	0.001233273	97029677	97156556
CTSV	cg17490973	0.226209877	0.105156037	0.12105384	0.008102054	97029677	97156556
CTSV	cg03846080	0.659578102	0.473128924	0.186449178	0.016822175	97029677	97156556
CTSZ	cg02771230	0.965566355	0.942570693	0.022995662	0.039606415	58985686	59008238
CTSZ	cg12237862	0.944808365	0.882189573	0.062618792	0.017532354	58985686	59008238
CTU2	cg00957223	0.965064506	0.94166746	0.023397046	0.035868968	88706483	88715396
CUX1	cg06294954	0.955130972	0.915313721	0.039817252	0.016843988	101815904	102283958
CUX1	cg15170386	0.944620241	0.902106454	0.042513786	0.033545891	101815904	102283958
CUX1	cg02392248	0.943320411	0.900073379	0.043247032	0.016057144	101815904	102283958
CUX1	cg24257168	0.937983663	0.870817232	0.06716643	0.0064956	101815904	102283958
CUX1	cg01234984	0.918665739	0.832401746	0.086263993	0.048790595	101815904	102283958
CUX1	cg16829042	0.82453627	0.720194275	0.104341996	0.015634757	101815904	102283958
CUX2	cg09737793	0.148933338	0.084209581	0.064723757	0.044193927	111034165	111350554
CUX2	cg12111758	0.140544902	0.066631818	0.073913084	0.046743147	111034165	111350554
CUX2	cg04025761	0.121064334	0.040191158	0.080873176	0.003975983	111034165	111350554
CUX2	cg13546321	0.140865338	0.031207987	0.109657352	0.049531719	111034165	111350554
CUX2	cg23937224	0.8168387	0.699171516	0.117667184	0.013788224	111034165	111350554
CUX2	cg25625815	0.258340247	0.132709186	0.125631061	0.012872756	111034165	111350554
CUX2	cg01252513	0.562157038	0.403948856	0.158208182	0.01543066	111034165	111350554
CUX2	cg06413426	0.290247221	0.12709428	0.163152941	0.002655307	111034165	111350554
CUX2	cg22520850	0.298821512	0.135636285	0.163185228	0.000921439	111034165	111350554
CUX2	cg09567735	0.69112663	0.527127968	0.163998663	0.010124199	111034165	111350554
CUX2	cg13599258	0.249974384	0.076076471	0.173897914	0.000933466	111034165	111350554
CXXC4	cg26432506	0.943843908	0.90219065	0.041653258	0.028626464	104468308	104494901
CXXC4	cg17473165	0.424392003	0.24880737	0.175584633	0.015162863	104468308	104494901
CXXC4	cg06661812	0.736483798	0.552606616	0.183877183	0.013982595	104468308	104494901
CXXC4	cg08344186	0.403184968	0.172418811	0.230766158	0.03595485	104468308	104494901
CYFIP1	cg21226024	0.910464144	0.852839362	0.057624782	0.039615126	22867052	22981063
CYFIP1	cg10413089	0.955518349	0.878674319	0.07684403	0.00113336	22867052	22981063
CYFIP1	cg04574817	0.729472531	0.512921716	0.216550815	0.013687094	22867052	22981063
CYFIP2	cg03463462	0.052593501	0.023086471	0.029507031	0.023116812	157266079	157395595
CYFIP2	cg25316172	0.949719254	0.871399344	0.078319909	0.004044484	157266079	157395595
CYFIP2	cg12056425	0.212132794	0.117872907	0.094259887	0.048696906	157266079	157395595
CYFIP2	cg05358175	0.293345468	0.166732337	0.126613131	0.012893264	157266079	157395595
CYFIP2	cg10578938	0.29934041	0.141181102	0.158159308	0.008603063	157266079	157395595
CYFIP2	cg23521634	0.780665847	0.620543826	0.16012202	0.007685245	157266079	157395595
CYFIP2	cg23626890	0.437163641	0.244642927	0.192520714	0.023364643	157266079	157395595
CYFIP2	cg25813357	0.375616052	0.146988209	0.228627843	0.001651607	157266079	157395595
CYHR1	cg02576440	0.96035542	0.906373256	0.053982164	0.001158959	144449582	144465667
CYHR1	cg01142117	0.877378587	0.765150475	0.112228113	0.007231823	144449582	144465667
CYHR1	cg16508028	0.839053112	0.654971821	0.184081291	0.015182319	144449582	144465667
CYP24A1	cg03620299	0.940349493	0.882395759	0.057953734	0.011277098	54153446	54173986
CYP24A1	cg00711027	0.769736946	0.670435129	0.099301817	0.045267851	54153446	54173986
CYP24A1	cg12324645	0.917533709	0.817259504	0.100274205	0.006318747	54153446	54173986
CYP24A1	cg23685712	0.539331686	0.42200505	0.117326636	0.024203845	54153446	54173986
CYP24A1	cg18956481	0.664835616	0.530020532	0.134815084	0.021497334	54153446	54173986
CYP26C1	cg14375937	0.948280066	0.906314255	0.041965811	0.039199866	93060798	93069540
CYP27A1	cg16605823	0.95893689	0.819669729	0.139267161	0.000191101	218781749	218815293
CYRIA	cg06011205	0.810042266	0.686005308	0.124036957	0.044928266	16549459	16666331
CYRIA	cg24242519	0.258589928	0.1250095	0.133580428	0.002536675	16549459	16666331
CYRIA	cg07370107	0.510084112	0.355026848	0.155057264	0.025788439	16549459	16666331
CYRIA	cg07714319	0.578840615	0.392614424	0.18622619	0.020666679	16549459	16666331
CYTIP	cg14312171	0.050821341	0.017224383	0.033596957	0.012792461	157414619	157488961
CYTIP	cg21689782	0.457980829	0.343245066	0.114735762	0.028025002	157414619	157488961
CYTIP	cg02037300	0.225139022	0.048157678	0.176981345	0.008055057	157414619	157488961
DAAM2	cg16543958	0.151542726	0.086931907	0.064610819	0.014276961	39792298	39904877
DAAM2	cg22775123	0.11720316	0.031472231	0.085730929	0.000541632	39792298	39904877
DAAM2	cg23104951	0.112614428	0.020236343	0.092378085	0.000218806	39792298	39904877
DAAM2	cg27351239	0.178045791	0.074832006	0.103213785	0.001089535	39792298	39904877
DAAM2	cg15765160	0.437823364	0.31753662	0.120286744	0.032967448	39792298	39904877
DAAM2	cg21677920	0.29177445	0.143685239	0.148089211	0.009394673	39792298	39904877
DAAM2	cg02729578	0.332653753	0.17217665	0.160477103	0.009922754	39792298	39904877
DAAM2	cg26786974	0.27129633	0.109950551	0.161345778	0.001477388	39792298	39904877
DAAM2	cg09650068	0.830709509	0.668613437	0.162096073	0.007120287	39792298	39904877
DAAM2	cg04060873	0.537825864	0.367726065	0.170099799	0.027188135	39792298	39904877
DAAM2	cg13892383	0.48372487	0.31232396	0.17140091	0.015965151	39792298	39904877
DAAM2	cg09919988	0.338521523	0.139012799	0.199508723	0.00277123	39792298	39904877
DAAM2	cg04459499	0.287783815	0.083487426	0.204296389	9.93e-05	39792298	39904877
DAAM2	cg24241206	0.274735737	0.067845271	0.206890466	2.74e-05	39792298	39904877
DAAM2	cg06159534	0.492300381	0.27315858	0.219141801	0.005564512	39792298	39904877
DAAM2	cg07985933	0.250347108	0.019799479	0.230547629	1.66e-06	39792298	39904877
DAAM2	cg06773888	0.4748824	0.212815	0.2620674	0.004099616	39792298	39904877
DAAM2	cg09023833	0.54065737	0.202605181	0.33805219	0.000142752	39792298	39904877
DAAM2	cg18524846	0.486936382	0.062488569	0.424447813	3.86e-05	39792298	39904877
DAAM2-AS1	cg13459589	0.09998173	0.047246598	0.052735133	0.005663869	39881804	39900071
DAAM2-AS1	cg23656187	0.619446204	0.443558482	0.175887722	0.017995141	39881804	39900071
DAAM2-AS1	cg19476940	0.580910991	0.306192504	0.274718487	0.000555423	39881804	39900071
DAB2IP	cg02786793	0.966683454	0.914842632	0.051840822	0.002065964	121567057	121785530
DAB2IP	cg16186873	0.965413177	0.859392367	0.10602081	0.002327515	121567057	121785530
DAB2IP	cg05326743	0.608740099	0.496330538	0.11240956	0.039309205	121567057	121785530
DAB2IP	cg01195332	0.474221007	0.349714827	0.12450618	0.026810223	121567057	121785530
DAB2IP	cg05011369	0.796273507	0.652604747	0.14366876	0.010440317	121567057	121785530
DAB2IP	cg15753178	0.71820613	0.555997883	0.162208247	0.011747293	121567057	121785530
DACT2	cg21511976	0.047113482	0.005943314	0.041170168	0.003966059	168292830	168319777
DACT2	cg24123116	0.064578986	0.021734227	0.042844759	0.047082686	168292830	168319777
DACT2	cg04272694	0.085082352	0.01915135	0.065931002	0.003534214	168292830	168319777
DACT2	cg04279087	0.384430843	0.216216005	0.168214838	0.014227094	168292830	168319777
DACT3	cg19815574	0.907332348	0.820130404	0.087201943	0.033156576	46647551	46661182
DAPK1	cg11367948	0.126487	0.041075464	0.085411536	0.022507053	87497228	87708634
DAPK1	cg10518911	0.256259668	0.118948735	0.137310933	0.010448042	87497228	87708634
DAPK1	cg02100497	0.365757798	0.21999279	0.145765008	0.005872778	87497228	87708634
DAPK1	cg10757433	0.421383341	0.259385463	0.161997878	0.009247166	87497228	87708634
DAPK1	cg11405123	0.237839896	0.068232131	0.169607765	0.000247925	87497228	87708634
DAPK1	cg24265087	0.351279083	0.174794073	0.17648501	0.006852978	87497228	87708634
DAPK1	cg13805297	0.309005096	0.125745265	0.183259831	0.005677295	87497228	87708634
DAPK1	cg07104689	0.413116892	0.221147044	0.191969848	0.006627305	87497228	87708634
DAPK1	cg14678409	0.762783748	0.510433198	0.25235055	0.003835564	87497228	87708634
DAPK1	cg11767617	0.599459877	0.316482153	0.282977724	0.000319044	87497228	87708634
DAPK1	cg00826268	0.716581504	0.413161038	0.303420467	0.002235269	87497228	87708634
DAPK1	cg00723563	0.464064166	0.160465174	0.303598992	0.000193842	87497228	87708634
DAPK1	cg08624273	0.631768778	0.313634234	0.318134544	0.000230758	87497228	87708634
DAZL	cg17858811	0.068912703	0.032333514	0.036579189	0.023033348	16586792	16670306
DAZL	cg06648556	0.934509383	0.85765735	0.076852034	0.010652746	16586792	16670306
DAZL	cg11610140	0.929762326	0.808091987	0.121670338	0.002613245	16586792	16670306
DBNL	cg27215701	0.969109243	0.907015913	0.06209333	0.000441474	44044640	44069456
DBNL	cg07075347	0.934922685	0.833639888	0.101282796	0.016787792	44044640	44069456
DBNL	cg14275235	0.885682186	0.771149588	0.114532598	0.008819237	44044640	44069456
DBNL	cg16627090	0.891160143	0.771102007	0.120058137	0.035719427	44044640	44069456
DCDC2	cg10185639	0.796632229	0.681041354	0.115590875	0.017507781	24171755	24358059
DCDC2	cg23906876	0.212831482	0.065212607	0.147618875	0.019256936	24171755	24358059
DCDC2	cg07416310	0.206571411	0.046377274	0.160194137	0.023894758	24171755	24358059
DCDC2C	cg22360268	0.09278226	0.036735989	0.056046271	0.026893688	3703575	3848008
DCDC2C	cg09636436	0.297372409	0.180597064	0.116775345	0.014941165	3703575	3848008
DCDC2C	cg09820535	0.205221083	0.068428716	0.136792367	0.001321085	3703575	3848008
DCDC2C	cg14665921	0.2136222	0.07634538	0.13727682	0.027856628	3703575	3848008
DCDC2C	cg15999188	0.232965133	0.093489989	0.139475143	0.00578965	3703575	3848008
DCDC2C	cg17872867	0.214765456	0.071097456	0.143668	0.000998322	3703575	3848008
DCDC2C	cg11678726	0.375375063	0.135762756	0.239612307	0.000107213	3703575	3848008
DCLK1	cg26403760	0.021174083	0.012813673	0.00836041	0.040913899	35768652	36131382
DCLK1	cg23814365	0.027352961	0.01010202	0.017250942	0.032335939	35768652	36131382
DCLK1	cg06506007	0.21785312	0.106260541	0.111592578	0.005124824	35768652	36131382
DCLK1	cg12646800	0.230448915	0.087526685	0.142922231	0.006783049	35768652	36131382
DCLK1	cg06820991	0.372140805	0.223676197	0.148464607	0.026185273	35768652	36131382
DCSTAMP	cg18678782	0.113625822	0.052388095	0.061237727	0.012003708	104339087	104356689
DCSTAMP	cg17356268	0.145031412	0.036108428	0.108922984	0.001510302	104339087	104356689
DCSTAMP	cg08787664	0.343212136	0.132832368	0.210379768	0.008205767	104339087	104356689
DCSTAMP	cg13936628	0.661320893	0.329648359	0.331672534	0.00258547	104339087	104356689
DCTD	cg00166352	0.974419208	0.959704317	0.014714891	0.044823986	182890060	182917936
DCTD	cg08968896	0.959337683	0.93210199	0.027235692	0.043184903	182890060	182917936
DCTD	cg16256902	0.867935592	0.719258084	0.148677508	0.012578054	182890060	182917936
DCUN1D2	cg07675259	0.961155324	0.938939113	0.022216211	0.039098148	113455819	113490951
DCUN1D2	cg21238257	0.974639122	0.952246165	0.022392957	0.023914203	113455819	113490951
DCUN1D2	cg04893792	0.947232328	0.898129559	0.049102769	0.010765	113455819	113490951
DCUN1D2	cg03639396	0.898625915	0.79878391	0.099842005	0.031178373	113455819	113490951
DCUN1D2	cg21052383	0.706735557	0.601812274	0.104923283	0.041917063	113455819	113490951
DDB1	cg25202662	0.970270812	0.935913697	0.034357115	0.022046879	61299451	61342596
DDB1	cg22933229	0.916009426	0.825279447	0.09072998	0.02521738	61299451	61342596
DDB1	cg13884942	0.888188836	0.782650593	0.105538243	0.029533571	61299451	61342596
DDB1	cg02419104	0.838102961	0.726670042	0.111432919	0.046342675	61299451	61342596
DDR1	cg17711252	0.931653993	0.867701041	0.063952952	0.023233254	30876421	30900156
DDR1	cg18577693	0.799558876	0.700328417	0.099230459	0.047587508	30876421	30900156
DDR1	cg25075776	0.885590706	0.776793294	0.108797412	0.014957299	30876421	30900156
DEGS2	cg14084609	0.974763729	0.951579053	0.023184677	0.007682852	100143957	100159645
DEGS2	cg19226421	0.344965352	0.237348359	0.107616993	0.025834125	100143957	100159645
DEGS2	cg04548002	0.308892106	0.188371168	0.120520938	0.021877083	100143957	100159645
DEGS2	cg06940198	0.825342813	0.679790954	0.145551859	0.048489379	100143957	100159645
DEGS2	cg01974091	0.390756576	0.21721606	0.173540516	0.002958791	100143957	100159645
DELEC1	cg01117766	0.202537393	0.115722806	0.086814586	0.019878342	114850968	115402644
DELEC1	cg01915976	0.363374865	0.218903592	0.144471272	0.007629285	114850968	115402644
DELEC1	cg12835026	0.805566778	0.660730819	0.144835959	0.016230132	114850968	115402644
DELEC1	cg23022408	0.456945331	0.305114823	0.151830509	0.045349456	114850968	115402644
DELEC1	cg15755381	0.696652795	0.53011536	0.166537434	0.009087393	114850968	115402644
DELEC1	cg17266332	0.733522622	0.543698093	0.189824529	0.030554525	114850968	115402644
DELEC1	cg12638205	0.831852938	0.596168192	0.235684745	0.003641267	114850968	115402644
DELEC1	cg14140447	0.730601857	0.431194442	0.299407415	0.007398211	114850968	115402644
DELEC1	cg06646165	0.558757077	0.172353364	0.386403712	0.013893692	114850968	115402644
DENND1A	cg01104829	0.964720225	0.939435967	0.025284258	0.03596288	123379654	123930152
DENND1A	cg05254143	0.95426945	0.904915404	0.049354046	0.039775073	123379654	123930152
DENND1A	cg16300413	0.909425043	0.852073874	0.057351169	0.032570841	123379654	123930152
DENND1A	cg10047115	0.842269576	0.762201721	0.080067855	0.032557738	123379654	123930152
DENND1A	cg19264599	0.848567705	0.737189097	0.111378608	0.03904117	123379654	123930152
DENND1A	cg04407253	0.804189261	0.624978237	0.179211024	0.034242076	123379654	123930152
DENND2A	cg08319291	0.838011187	0.757285157	0.08072603	0.035915098	140518420	140673993
DENND2A	cg10839528	0.935749076	0.84459747	0.091151606	0.03006934	140518420	140673993
DENND2A	cg09920605	0.771117936	0.587075784	0.184042153	0.007276486	140518420	140673993
DEPTOR	cg02721065	0.929113665	0.850960338	0.078153328	0.020107647	119873717	120050918
DEPTOR	cg09535578	0.370907844	0.235803187	0.135104658	0.026420797	119873717	120050918
DEPTOR	cg21819409	0.454232156	0.275976963	0.178255193	0.010946755	119873717	120050918
DGCR5	cg15466278	0.955354759	0.857565254	0.097789505	0.00052432	18970439	19031242
DGCR5	cg15466278	0.955354759	0.857565254	0.097789505	0.00052432	18985836	18994501
DGCR5	cg24283289	0.926508425	0.803599941	0.122908484	0.000984959	18970439	19031242
DGCR8	cg07718989	0.92275052	0.874094294	0.048656226	0.033257114	20080232	20111877
DGKA	cg22915723	0.821827991	0.73902891	0.082799081	0.045016088	55927319	55954027
DGKA	cg05670486	0.643713527	0.478625908	0.165087619	0.049791867	55927319	55954027
DGKA	cg21587469	0.699574532	0.484387866	0.215186666	0.011960457	55927319	55954027
DGKB	cg20992361	0.237034309	0.139610353	0.097423956	0.018693755	14145049	14974777
DGKB	cg07841689	0.168533336	0.029246802	0.139286535	0.005971862	14145049	14974777
DGKB	cg20979166	0.281510876	0.127489355	0.154021521	0.00574844	14145049	14974777
DGKB	cg14474743	0.302177809	0.145035262	0.157142548	0.005367524	14145049	14974777
DGKG	cg14910008	0.941406822	0.899643009	0.041763813	0.033987701	186105668	186362234
DGKG	cg00404400	0.076658284	0.009812785	0.066845499	0.020574493	186105668	186362234
DGKG	cg09937516	0.102809948	0.011183422	0.091626526	0.015520541	186105668	186362234
DGKG	cg13986157	0.538478425	0.106383607	0.432094818	2.76e-06	186105668	186362234
DGKH	cg01856053	0.965255345	0.926315655	0.03893969	0.019203536	42040036	42256578
DGKH	cg20211831	0.883782602	0.812484817	0.071297784	0.047400501	42040036	42256578
DGKH	cg17966229	0.960772429	0.875901691	0.084870738	0.000287936	42040036	42256578
DGKZ	cg26963044	0.990528684	0.980945761	0.009582923	0.009435709	46332905	46380554
DGKZ	cg10503202	0.978196644	0.949550238	0.028646406	0.034202719	46332905	46380554
DGKZ	cg05214390	0.909571371	0.833691299	0.075880072	0.005610889	46332905	46380554
[truncated: 8,750 more rows]
