# Supplementary material for: DNA methylation remodeling in temozolomide resistant recurrent glioblastoma: comparing epigenetic dynamics in vitro and in vivo
Source: J Transl Med. 2025 Jul 10;23:779. doi: 10.1186/s12967-025-06767-x (PMC12247454; doi:10.1186/s12967-025-06767-x)
Supplement: Supplementary file 6 — Supplementary material 6. [file 12967_2025_6767_MOESM6_ESM.xlsx]

## Sheet: Foglio1
						ln18	c2	c3	c5	c4	c5					ln18	c2	c3	c5	c4	c5
	MGMT		Experiment 1		technical duplicate	31.28	31.76	33.15	30.66	30.65	31.24			GPDH	technical duplicate	21.57	22.27	21.59	21.6	21.01	22.2
						33.97	31.93	32.92	30.89	31.71	32.18					21.28	25.34	20.86	23.88	23.08	20.99
					Averege	32.625	31.845	33.035	30.775	31.18	31.71				Average	21.425	23.805	21.225	22.74	22.045	21.595
					Normalization	11.2	8.04	11.81	8.035	9.135	10.115
					Delta	-0.508333	-3.66833	0.101667	-3.67333	-2.57333	-1.59333
					RQ	1.42241	12.7139	0.931956	12.758	5.95183	3.01746
			Experiment 2		technical duplicate	32.86	30.84	32.82	30.56	31.44	31.52				technical duplicate	20.19	22.25	21.49	22.28	20.43	20.53
						31.93	31.07	33.22	30.65	31.71	32.65					20.11	20.9	21.88	24.75	20.21	20.48
					Averege	32.395	30.955	33.02	30.605	31.575	32.085				Average	20.15	21.575	21.685	23.515	20.32	20.505
					Normalization	12.245	9.38	11.335	7.09	9.89	11.58
					Delta	0.536667	-2.32833	-0.373333	-4.61833	-1.81833	-0.128333
					RQ	0.689362	5.02225	1.29534	24.5616	3.52674	1.09303
			Experiment 3		technical duplicate	32.65	31.45	33.76	30.25	30.63	32.91				technical duplicate	20.13	22.98	21.42	22.11	21.46	20.45
						32.3	31.09	31.6	30.83	31.66	32.33					21.46	23.23	22.18	22.46	19.93	20.49
					Averege	32.475	31.27	32.68	30.54	31.145	32.62				Average	20.795	23.105	21.8	22.285	20.695	20.47
					Normalization	11.68	8.165	10.88	8.255	10.45	12.15
					Delta	-0.0283333	-3.54333	-0.828333	-3.45333	-1.25833	0.441667
					RQ	1.01983	11.6587	1.77563	10.9536	2.39219	0.736284
